# Supplementary material for: Loss function of SL (sekiguchi lesion) in the rice cultivar Minghui 86 leads to enhanced resistance to (hemi)biotrophic pathogens
Source: BMC Plant Biol. 2020 Nov 4;20:507. doi: 10.1186/s12870-020-02724-6 (PMC7640399; doi:10.1186/s12870-020-02724-6)
Supplement: Supplementary file 7 — Additional file 7: Table S1. Significant differentially expressed genes in sl-MH-1-mock/MH86-mock. [file 12870_2020_2724_MOESM7_ESM.xlsx]

## Sheet: Sheet1
gene_id	gene_name	description	fc	log2fc	pvalue	padjust	significant	regulate	MH86-mock_1_count	MH86-mock_2_count	MH86-mock_3_count	sl-MH-1-mock_1_count	sl-MH-1-mock_2_count	sl-MH-1-mock_3_count	MH86-mock_1_tpm	MH86-mock_2_tpm	MH86-mock_3_tpm	sl-MH-1-mock_1_tpm	sl-MH-1-mock_2_tpm	sl-MH-1-mock_3_tpm	MH86-mock_tpm	sl-MH-1-mock_tpm	nr	go	KO_id	KO_name	paths	cog	cog_description	pfam	swissprot	entrez
Os09g0241100			16.2519	4.02253	1.35165e-06	0.000715782	yes	up	12.17	1.54	0	57.43	87.37	64.36	0.2	0.02	0	0.97	1.51	0.8	0.0733333	1.09333	BAT06990.1(Os09g0241100, partial [Oryza sativa Japonica Group])	GO:0006974(biological_process:cellular response to DNA damage stimulus); GO:0000278(biological_process:mitotic cell cycle); GO:0006281(biological_process:DNA repair); GO:0005634(cellular_component:nucleus); GO:0043596(cellular_component:nuclear replication fork); GO:0061087(biological_process:positive regulation of histone H3-K27 methylation); GO:0031298(cellular_component:replication fork protec…	K11274	WDHD1, CTF4		ENOG410XSJV(S:Function unknown)	ENOG410XSJV(WD repeat and HMG-box DNA binding protein 1)	PF12341.5(Mcl1_mid:Minichromosome loss protein, Mcl1, middle region); PF00400.29(WD40:WD domain, G-beta repeat); PF12894.4(ANAPC4_WD40:Anaphase-promoting complex subunit 4 WD40 domain); PF08662.8(eIF2A:Eukaryotic translation initiation factor eIF2A)	sp|O13046|WDHD1_XENLA(WD repeat and HMG-box DNA-binding protein 1 OS=Xenopus laevis OX=8355 GN=wdhd1 PE=1 SV=1)
Os02g0286891			6.97164	2.8015	1.44661e-05	0.00565714	yes	up	12	3	5	46.35	35	52	0.51	0.35	0.12	3.36	2.4	3.15	0.326667	2.97	AAU44287.1(unknown protein [Oryza sativa Japonica Group])					COG2801(L:Replication, recombination and repair)	COG2801(Retrotransposon protein)
Os01g0967000			0.00516406	-7.59728	1.97038e-08	1.47309e-05	yes	down	51	36	26	0	0	0	4.71	3.17	2.07	0	0	0	3.31667	0	BAS76390.1(Os01g0967000 [Oryza sativa Japonica Group])	GO:0046540(cellular_component:U4/U6 x U5 tri-snRNP complex); GO:0000387(biological_process:spliceosomal snRNP assembly); GO:0020037(molecular_function:heme binding); GO:0030532(cellular_component:small nuclear ribonucleoprotein complex); GO:0071011(cellular_component:precatalytic spliceosome); GO:0071013(cellular_component:catalytic step 2 spliceosome); GO:0016705(molecular_function:oxidoreductas…	K11096	SNRPD2, SMD2	map03040(Spliceosome)	COG1958(K:Transcription)	COG1958(small nuclear ribonucleoprotein)	PF01423.19(LSM:LSM domain)	sp|P62317|SMD2_MOUSE(Small nuclear ribonucleoprotein Sm D2 OS=Mus musculus OX=10090 GN=Snrpd2 PE=1 SV=1)
Os12g0240000			0.434565	-1.20236	0.000181999	0.0427472	yes	down	171	191	114	75	57	62	1.86	1.99	1.07	0.83	0.65	0.51	1.64	0.663333	XP_015620172.1(PREDICTED: ABC transporter G family member 49 isoform X3 [Oryza sativa Japonica Group])	GO:0016020(cellular_component:membrane); GO:0005739(cellular_component:mitochondrion)				COG0842(V:Defense mechanisms)	COG0842((ABC) transporter)		sp|Q2QV81|AB49G_ORYSJ(ABC transporter G family member 49 OS=Oryza sativa subsp. japonica OX=39947 GN=ABCG49 PE=2 SV=3)
Os11g0184300			0.00875665	-6.83541	4.01031e-05	0.0134129	yes	down	34.41	31.65	3.18	0	0	0	6.23	5.42	0.39	0	0	0	4.01333	0	BAT12971.1(Os11g0184300 [Oryza sativa Japonica Group])	GO:0005975(biological_process:carbohydrate metabolic process); GO:0016021(cellular_component:integral component of membrane); GO:0016020(cellular_component:membrane); GO:0005739(cellular_component:mitochondrion); GO:0102483(molecular_function:scopolin beta-glucosidase activity); GO:1901657(biological_process:glycosyl compound metabolic process); GO:0008422(molecular_function:beta-glucosidase acti…	K01188	E3.2.1.21	map00460(Cyanoamino acid metabolism); map00500(Starch and sucrose metabolism); map00940(Phenylpropanoid biosynthesis)	COG2723(G:Carbohydrate transport and metabolism)	COG2723(beta-glucosidase)	PF00232.15(Glyco_hydro_1:Glycosyl hydrolase family 1)	sp|Q53NF0|BGL35_ORYSJ(Putative beta-glucosidase 35 OS=Oryza sativa subsp. japonica OX=39947 GN=BGLU35 PE=3 SV=2)
Os01g0556700			2.01598	1.01148	1.03956e-05	0.00412885	yes	up	161.34	160.6	167.64	300.02	331.06	316.9	12.42	11.91	11.2	23.97	26.55	18.59	11.8433	23.0367	BAS72681.1(Os01g0556700, partial [Oryza sativa Japonica Group])	GO:0006857(biological_process:oligopeptide transport); GO:0042886(biological_process:amide transport); GO:1902600(biological_process:hydrogen ion transmembrane transport); GO:0005215(molecular_function:transporter activity); GO:0016021(cellular_component:integral component of membrane); GO:0016020(cellular_component:membrane); GO:0015333(molecular_function:peptide:proton symporter activity); GO:0…				COG3104(E:Amino acid transport and metabolism)	COG3104(transporter)	PF00854.18(PTR2:POT family)	sp|Q9SZY4|PTR27_ARATH(Protein NRT1/ PTR FAMILY 6.2 OS=Arabidopsis thaliana OX=3702 GN=NPF6.2 PE=1 SV=1)
Os01g0943400			0.0121234	-6.36606	4.33013e-05	0.0139326	yes	down	24.11	12.04	11.73	0	0	0	2.22	1.06	0.93	0	0	0	1.40333	0	BAS76168.1(Os01g0943400 [Oryza sativa Japonica Group])
EPlORYSAT000373852	rRNA		3.65413	1.86953	1.45214e-16	4.614e-13	yes	up	7517.46	8065.42	4591.83	24002.5	16857	29444.3	123.17	126.45	64.91	399.85	287.74	362.66	104.843	350.083	XP_020980766.1(uncharacterized protein LOC110272781 [Arachis duranensis])					ENOG410Z2VT(S:Function unknown); ENOG41122GY(S:Function unknown)	ENOG410Z2VT(-); ENOG41122GY(-)		sp|Q3BAI2|YCX91_PHAAO(Uncharacterized protein ORF91 OS=Phalaenopsis aphrodite subsp. formosana OX=308872 PE=4 SV=1)
Os07g0439000			0.257998	-1.95457	8.54477e-07	0.000482666	yes	down	212	216	97	51	37	37	3.61	3.52	1.43	0.88	0.66	0.47	2.85333	0.67	BAG97804.1(unnamed protein product [Oryza sativa Japonica Group])
Os01g0957000			0.499271	-1.0021	0.000170413	0.0408653	yes	down	917	560	679	254	420	363	23.13	13.09	15.41	6.67	11.41	7.11	17.21	8.39667	XP_015620998.1(PREDICTED: probable NAD kinase 1 isoform X2 [Oryza sativa Japonica Group])	GO:0019674(biological_process:NAD metabolic process); GO:0016310(biological_process:phosphorylation); GO:0016301(molecular_function:kinase activity); GO:0000166(molecular_function:nucleotide binding); GO:0016740(molecular_function:transferase activity); GO:0006741(biological_process:NADP biosynthetic process); GO:0003951(molecular_function:NAD+ kinase activity); GO:0005524(molecular_function:ATP …	K00858	ppnK, NADK	map00760(Nicotinate and nicotinamide metabolism)	COG0061(S:Function unknown)	COG0061(leucine Rich Repeat)	PF01513.18(NAD_kinase:ATP-NAD kinase); PF00781.21(DAGK_cat:Diacylglycerol kinase catalytic domain)	sp|Q5JK52|NADK1_ORYSJ(Probable NAD kinase 1 OS=Oryza sativa subsp. japonica OX=39947 GN=Os01g0957000 PE=2 SV=1)	4325416
Os03g0629800			25.5019	4.67253	8.65248e-10	7.85491e-07	yes	up	15	0	2	105	148	155	0.86	0	0.1	6.17	8.81	6.85	0.32	7.27667	ABF97744.1(expressed protein [Oryza sativa Japonica Group])
Os06g0543601			17.3079	4.11336	3.6312e-14	8.39104e-11	yes	up	27	12	2	190	195	281	1.26	0.54	0.08	9.07	9.45	10.03	0.626667	9.51667	BAD53537.1(hypothetical protein [Oryza sativa Japonica Group])					ENOG410YQM8(S:Function unknown)	ENOG410YQM8(HMG-Y-related protein)	PF12620.5(DUF3778:Protein of unknown function (DUF3778))
Os06g0200800			11.9517	3.57915	0.000158877	0.039593	yes	up	0	3.05	4.66	31.22	40.56	20.03	0	0.16	0.23	1.8	2.37	0.87	0.13	1.68	BAS96653.1(Os06g0200800, partial [Oryza sativa Japonica Group])	GO:0016021(cellular_component:integral component of membrane); GO:0016020(cellular_component:membrane)
Os09g0240975			9.34422	3.22407	1.55613e-05	0.00599323	yes	up	5.83	1.46	9	33.57	66.63	45.64	0.08	0.02	0.11	0.47	0.95	0.47	0.07	0.63	XP_015612559.1(PREDICTED: WD repeat and HMG-box DNA-binding protein 1 [Oryza sativa Japonica Group])		K11274	WDHD1, CTF4		ENOG410XSJV(S:Function unknown)	ENOG410XSJV(WD repeat and HMG-box DNA binding protein 1)		sp|O13046|WDHD1_XENLA(WD repeat and HMG-box DNA-binding protein 1 OS=Xenopus laevis OX=8355 GN=wdhd1 PE=1 SV=1)
Os07g0551750			0.00636998	-7.29449	0.000137747	0.0353362	yes	down	87.32	0.66	6.55	0	0	0	1.68	0.01	0.11	0	0	0	0.6	0	XP_015645599.1(PREDICTED: probable mixed-linked glucan synthase 8 isoform X1 [Oryza sativa Japonica Group])	GO:0016021(cellular_component:integral component of membrane); GO:0016020(cellular_component:membrane); GO:0000139(cellular_component:Golgi membrane); GO:0071555(biological_process:cell wall organization); GO:0016760(molecular_function:cellulose synthase (UDP-forming) activity); GO:0030244(biological_process:cellulose biosynthetic process)	K20923	CSLF		ENOG4110888(S:Function unknown); COG1215(M:Cell wall/membrane/envelope biogenesis)	ENOG4110888(1,4)-beta-D-glucans synthesis in grasses and cereals (Poaceae). The mixed-linked glucans (which are not present in walls of dicotyledons or most other monocotyledonous plants) are particularly important constituents of the walls of the starchy endosperm and aleurone cells of cereal grains such as oats, wheat, rice and barley. They can account for up to 70 by weight of the wall (By sim…		sp|Q84S18|CSLF8_ORYSJ(Probable mixed-linked glucan synthase 8 OS=Oryza sativa subsp. japonica OX=39947 GN=CSFL8 PE=2 SV=1)
Os11g0635500			4.715	2.23726	4.00071e-09	3.17794e-06	yes	up	37.39	27.12	27.31	106	178.26	124.45	0.99	0.69	0.63	2.86	4.92	2.49	0.77	3.42333	BAT14967.1(Os11g0635300 [Oryza sativa Japonica Group])	GO:0004497(molecular_function:monooxygenase activity); GO:0016020(cellular_component:membrane); GO:0020037(molecular_function:heme binding); GO:0016709(molecular_function:oxidoreductase activity, acting on paired donors, with incorporation or reduction of molecular oxygen, NAD(P)H as one donor, and incorporation of one atom of oxygen); GO:0044550(biological_process:secondary metabolite biosynthet…				COG2124(Q:Secondary metabolites biosynthesis, transport and catabolism)	COG2124(Cytochrome p450)	PF00067.19(p450:Cytochrome P450)	sp|O48923|C71DA_SOYBN(Cytochrome P450 71D10 OS=Glycine max OX=3847 GN=CYP71D10 PE=2 SV=1)	4350979
Os07g0520300			8.52853	3.0923	6.46852e-07	0.00038238	yes	up	7.72	7.21	34	130.56	141.5	150.94	0.25	0.23	0.97	3.63	4.35	3.48	0.483333	3.82	XP_015647461.1(PREDICTED: cytochrome P450 716B1 [Oryza sativa Japonica Group])	GO:0004497(molecular_function:monooxygenase activity); GO:0016125(biological_process:sterol metabolic process); GO:0020037(molecular_function:heme binding); GO:0016132(biological_process:brassinosteroid biosynthetic process); GO:0016705(molecular_function:oxidoreductase activity, acting on paired donors, with incorporation or reduction of molecular oxygen); GO:0010268(biological_process:brassinos…				COG2124(Q:Secondary metabolites biosynthesis, transport and catabolism)	COG2124(Cytochrome p450)	PF00067.19(p450:Cytochrome P450)	sp|Q50EK1|C16B1_PICSI(Cytochrome P450 716B1 OS=Picea sitchensis OX=3332 GN=CYP716B1 PE=2 SV=1)	4343399
Os05g0104000			0.397159	-1.33221	0.000118418	0.0313548	yes	down	111	122	91	36	50	36	1.99	2.09	1.41	0.66	0.93	0.49	1.83	0.693333	XP_015637516.1(PREDICTED: formin-like protein 14 [Oryza sativa Japonica Group])	GO:0016021(cellular_component:integral component of membrane); GO:0016020(cellular_component:membrane)				ENOG410XQR0(S:Function unknown); ENOG410XQWC(S:Function unknown); ENOG410ZK55(U:Intracellular trafficking, secretion, and vesicular transport)	ENOG410XQR0(inverted formin, FH2 and WH2 domain containing); ENOG410XQWC(inverted formin, FH2 and WH2 domain containing); ENOG410ZK55(Formin Homology 2 Domain)	PF02181.20(FH2:Formin Homology 2 Domain)	sp|Q0DLG0|FH14_ORYSJ(Formin-like protein 14 OS=Oryza sativa subsp. japonica OX=39947 GN=FH14 PE=2 SV=1)	4337546
Os03g0689544			0.00757768	-7.04403	1.31522e-06	0.000711312	yes	down	31.93	34.35	11.99	0	0	0	1.73	1.78	0.56	0	0	0	1.35667	0	ALO70101.1(NBS-LRR-like resistance protein [Oryza sativa])	GO:0043531(molecular_function:ADP binding)				COG4886(S:Function unknown)	COG4886(leucine Rich Repeat)		sp|Q7XA40|RGA3_SOLBU(Putative disease resistance protein RGA3 OS=Solanum bulbocastanum OX=147425 GN=RGA3 PE=2 SV=2)
Os01g0959750			0.000342941	-11.5098	2.79842e-21	1.77833e-17	yes	down	519	780	399	0	0	0	138.98	198.78	91.84	0	0	0	143.2	0
Os10g0132300			2.54251	1.34626	0.000164189	0.0405195	yes	up	63	44	54	150	122	115	6.52	4.24	4.32	16.46	13.15	9.29	5.02667	12.9667	XP_015613103.1(PREDICTED: protein GOS9 [Oryza sativa Japonica Group])	GO:0030246(molecular_function:carbohydrate binding)				ENOG41105C7(S:Function unknown); ENOG410ZS5G(S:Function unknown); ENOG41104IH(S:Function unknown); ENOG41118E8(S:Function unknown)	ENOG41105C7(Jacalin-like lectin domain); ENOG410ZS5G(jasmonate-induced protein); ENOG41104IH(Jacalin-like lectin domain); ENOG41118E8(Dirigent-like protein)	PF01419.14(Jacalin:Jacalin-like lectin domain)	sp|Q5U9T2|LECH_HORVU(Horcolin OS=Hordeum vulgare OX=4513 PE=3 SV=1)	4348043
Os02g0553802			282.727	8.14326	4.1284e-10	3.88666e-07	yes	up	0	0	0	48.46	37.81	65.77	0	0	0	0.82	0.66	0.82	0	0.766667	BAS79191.1(Os02g0553802, partial [Oryza sativa Japonica Group])	GO:0008168(molecular_function:methyltransferase activity); GO:0032259(biological_process:methylation)				COG2940(S:Function unknown)	COG2940(repeat-containing protein)
Os07g0539300			0.432183	-1.21028	0.000185404	0.0428435	yes	down	1335	1556	614	353	607.85	452.57	27.89	30.92	11.18	7.62	13.11	7.15	23.33	9.29333	XP_015647405.1(PREDICTED: glucan endo-1,3-beta-glucosidase 12 [Oryza sativa Japonica Group])	GO:0046658(cellular_component:anchored component of plasma membrane); GO:0030247(molecular_function:polysaccharide binding); GO:0016787(molecular_function:hydrolase activity); GO:0005975(biological_process:carbohydrate metabolic process); GO:0004553(molecular_function:hydrolase activity, hydrolyzing O-glycosyl compounds)				ENOG41107PB(S:Function unknown)	ENOG41107PB(glucan endo-1-3-beta-glucosidase)	PF00332.15(Glyco_hydro_17:Glycosyl hydrolases family 17); PF07983.10(X8:X8 domain)	sp|Q8VYE5|E1312_ARATH(Glucan endo-1,3-beta-glucosidase 12 OS=Arabidopsis thaliana OX=3702 GN=At4g29360 PE=1 SV=1)	9268304
Os01g0960800			0.0757373	-3.72285	1.65702e-25	2.10598e-21	yes	down	190	271	225	13	14	24	15.54	21.18	15.86	1.1	1.19	1.54	17.5267	1.27667	XP_015627964.1(PREDICTED: mitochondrial import inner membrane translocase subunit tim16 [Oryza sativa Japonica Group])	GO:0005744(cellular_component:mitochondrial inner membrane presequence translocase complex); GO:0030150(biological_process:protein import into mitochondrial matrix)	K17805	PAM16, TIM16		ENOG411286G(S:Function unknown)	ENOG411286G(-)	PF03656.10(Pam16:Pam16)	sp|Q93VV9|TM16B_ARATH(Mitochondrial import inner membrane translocase subunit PAM16 like 2 OS=Arabidopsis thaliana OX=3702 GN=PAM16L2 PE=2 SV=1)	9268634
Os09g0422550			0.0158044	-5.98353	3.64581e-05	0.0123564	yes	down	35.73	12.83	22.29	0.78	0	0	0.61	0.21	0.33	0.01	0	0	0.383333	0.00333333	XP_015612279.1(PREDICTED: cellulose synthase A catalytic subunit 9 [UDP-forming] [Oryza sativa Japonica Group])	GO:0009834(biological_process:plant-type secondary cell wall biogenesis); GO:0016021(cellular_component:integral component of membrane); GO:0030244(biological_process:cellulose biosynthetic process); GO:0071555(biological_process:cell wall organization); GO:0010400(biological_process:rhamnogalacturonan I side chain metabolic process); GO:0016760(molecular_function:cellulose synthase (UDP-forming)…	K10999	CESA		COG1215(M:Cell wall/membrane/envelope biogenesis)	COG1215(Glycosyl transferase, family 2)		sp|Q69P51|CESA9_ORYSJ(Cellulose synthase A catalytic subunit 9 [UDP-forming] OS=Oryza sativa subsp. japonica OX=39947 GN=CESA9 PE=2 SV=1)
Os08g0469100			0.0763657	-3.71093	1.39213e-06	0.000722173	yes	down	91.08	41.49	66.61	0	9.28	6.06	3.95	1.72	2.49	0	0.42	0.2	2.72	0.206667	XP_015649366.1(PREDICTED: aspartic proteinase nepenthesin-1 [Oryza sativa Japonica Group])	GO:0016787(molecular_function:hydrolase activity); GO:0004190(molecular_function:aspartic-type endopeptidase activity); GO:0030163(biological_process:protein catabolic process); GO:0003677(molecular_function:DNA binding); GO:0006508(biological_process:proteolysis); GO:0008233(molecular_function:peptidase activity)				ENOG410XNV7(O:Posttranslational modification, protein turnover, chaperones)	ENOG410XNV7(aspartic)	PF14541.3(TAXi_C:Xylanase inhibitor C-terminal); PF14543.3(TAXi_N:Xylanase inhibitor N-terminal); PF00026.20(Asp:Eukaryotic aspartyl protease)	sp|Q766C3|NEP1_NEPGR(Aspartic proteinase nepenthesin-1 OS=Nepenthes gracilis OX=150966 GN=nep1 PE=1 SV=1)	4345800
Os01g0872900			54.6282	5.77157	4.38579e-05	0.0139353	yes	up	16	0	1.18	192.58	330.65	336.84	0.32	0	0.01	3.17	5.49	3.95	0.11	4.20333	XP_015622078.1(PREDICTED: uncharacterized protein LOC4324954 isoform X1 [Oryza sativa Japonica Group])	GO:0016788(molecular_function:hydrolase activity, acting on ester bonds); GO:0005739(cellular_component:mitochondrion); GO:0005840(cellular_component:ribosome)				ENOG41105FW(S:Function unknown); ENOG41119X6(S:Function unknown); ENOG410Z1UH(S:Function unknown)	ENOG41105FW(Plant transposon protein); ENOG41119X6(Plant transposon protein); ENOG410Z1UH(transposon protein)	PF04827.11(Plant_tran:Plant transposon protein); PF13359.3(DDE_Tnp_4:DDE superfamily endonuclease)		4324954
Os01g0964133			0.320443	-1.64186	4.68924e-14	9.93299e-11	yes	down	721	699.6	548	172	237	190	21.44	17.17	14.28	6.14	8.63	5.03	17.63	6.6	XP_015621552.1(PREDICTED: actin-97 [Oryza sativa Japonica Group])	GO:0000166(molecular_function:nucleotide binding); GO:0005200(molecular_function:structural constituent of cytoskeleton); GO:0005884(cellular_component:actin filament); GO:0005524(molecular_function:ATP binding); GO:0003774(molecular_function:motor activity)	K10355	ACTF		COG5277(U:Intracellular trafficking, secretion, and vesicular transport)	COG5277(Vesicle-associated membrane protein)	PF00022.16(Actin:Actin)	sp|P30171|ACT11_SOLTU(Actin-97 OS=Solanum tuberosum OX=4113 GN=AC97 PE=3 SV=1)	9269066
Os05g0208600			157.315	7.29751	1.27591e-06	0.000705053	yes	up	0	0	0	7.5	42	36	0	0	0	0.28	1.59	1	0	0.956667	XP_015630037.1(PREDICTED: uncharacterized protein LOC4331576 [Oryza sativa Japonica Group])					ENOG411206Y(S:Function unknown); ENOG41107YZ(S:Function unknown)	ENOG411206Y(transposon protein); ENOG41107YZ(-)	PF12776.4(Myb_DNA-bind_3:Myb/SANT-like DNA-binding domain)		107276961
Os01g0591000			0.473369	-1.07896	9.84135e-06	0.00397075	yes	down	874.42	972.48	1158.66	334.81	511.62	556.88	25.69	27.43	29.59	10.05	15.66	12.54	27.57	12.75	XP_015618943.1(PREDICTED: aldehyde dehydrogenase family 2 member C4 [Oryza sativa Japonica Group])	GO:0016491(molecular_function:oxidoreductase activity); GO:0004029(molecular_function:aldehyde dehydrogenase (NAD) activity); GO:0055114(biological_process:oxidation-reduction process); GO:0016620(molecular_function:oxidoreductase activity, acting on the aldehyde or oxo group of donors, NAD or NADP as acceptor)	K12355	REF1	map00940(Phenylpropanoid biosynthesis)	COG1012(S:Function unknown)	COG1012(Phosducinlike)	PF00171.19(Aldedh:Aldehyde dehydrogenase family)	sp|Q56YU0|AL2C4_ARATH(Aldehyde dehydrogenase family 2 member C4 OS=Arabidopsis thaliana OX=3702 GN=ALDH2C4 PE=1 SV=2)	4326375
Os02g0237801			9.37049	3.22812	3.16303e-12	4.46672e-09	yes	up	8	17	8	103	89	101	0.06	0.12	0.05	0.8	0.71	0.58	0.0766667	0.696667	BAS77828.1(Os02g0237801 [Oryza sativa Japonica Group])	GO:0005737(cellular_component:cytoplasm); GO:0048759(biological_process:xylem vessel member cell differentiation); GO:0016768(molecular_function:spermine synthase activity); GO:0006596(biological_process:polyamine biosynthetic process); GO:0003824(molecular_function:catalytic activity); GO:0009926(biological_process:auxin polar transport); GO:0010487(molecular_function:thermospermine synthase act…	K18787	ACL5		COG0421(E:Amino acid transport and metabolism)	COG0421(Catalyzes the production of spermidine from putrescine and decarboxylated S-adenosylmethionine (dcSAM), which serves as an aminopropyl donor (By similarity))
Os01g0943900			0.00483033	-7.69366	1.21479e-07	8.34561e-05	yes	down	58.47	55.14	10.71	0	0	0	3.46	3.11	0.56	0	0	0	2.37667	0	BAS76166.1(Os01g0943000 [Oryza sativa Japonica Group])	GO:0005634(cellular_component:nucleus); GO:0035064(molecular_function:methylated histone binding); GO:0008270(molecular_function:zinc ion binding)	K11346	ING4		COG5034(B:Chromatin structure and dynamics)	COG5034(Inhibitor of growth family member)
Os01g0357100			2.38831	1.25599	1.05823e-07	7.47199e-05	yes	up	781.44	1067.87	913.15	2302.26	1555.34	2518.45	15.6	20.24	15.46	47.07	32.26	38.09	17.1	39.14	BAD53072.1(putative ferredoxin--nitrite reductase, chloroplast precursor [Oryza sativa Japonica Group])	GO:0051539(molecular_function:4 iron, 4 sulfur cluster binding); GO:0020037(molecular_function:heme binding); GO:0048307(molecular_function:ferredoxin-nitrite reductase activity); GO:0009570(cellular_component:chloroplast stroma); GO:0051536(molecular_function:iron-sulfur cluster binding); GO:0016020(cellular_component:membrane); GO:0005739(cellular_component:mitochondrion); GO:0042128(biological…	K00366	nirA	map00910(Nitrogen metabolism)	COG0155(C:Energy production and conversion)	COG0155(Component of the sulfite reductase complex that catalyzes the 6-electron reduction of sulfite to sulfide. This is one of several activities required for the biosynthesis of L- cysteine from sulfate (By similarity))	PF01077.19(NIR_SIR:Nitrite and sulphite reductase 4Fe-4S domain); PF03460.14(NIR_SIR_ferr:Nitrite/Sulfite reductase ferredoxin-like half domain)	sp|Q42997|NIR_ORYSJ(Ferredoxin--nitrite reductase, chloroplastic OS=Oryza sativa subsp. japonica OX=39947 GN=Os01g0357100 PE=2 SV=1)	4326014
Os03g0303100			9.72526	3.28174	4.72739e-32	1.20166e-27	yes	up	49	32	27	274	355	377	1.65	1.03	0.79	9.43	12.45	9.66	1.15667	10.5133	XP_015629086.1(PREDICTED: serine/arginine repetitive matrix protein 2 [Oryza sativa Japonica Group])					ENOG410YCVB(S:Function unknown); ENOG41101K4(S:Function unknown)	ENOG410YCVB(expressed protein); ENOG41101K4(expressed protein)	PF07816.8(DUF1645:Protein of unknown function (DUF1645))		4332586
Os11g0427800			0.0445405	-4.48874	7.19488e-07	0.000415652	yes	down	54.02	72.83	19	1	4	1	4.42	5.69	1.34	0.08	0.34	0.06	3.81667	0.16	XP_015615102.1(PREDICTED: non-specific lipid-transfer protein 1-like [Oryza sativa Japonica Group])	GO:0006508(biological_process:proteolysis); GO:0008233(molecular_function:peptidase activity); GO:0008289(molecular_function:lipid binding); GO:0006869(biological_process:lipid transport)				ENOG410YWBC(U:Intracellular trafficking, secretion, and vesicular transport); ENOG410YT63(U:Intracellular trafficking, secretion, and vesicular transport)	ENOG410YWBC(Plant non-specific lipid-transfer proteins transfer phospholipids as well as galactolipids across membranes. May play a role in wax or cutin deposition in the cell walls of expanding epidermal cells and certain secretory tissues (By similarity)); ENOG410YT63(Plant non-specific lipid-transfer proteins transfer phospholipids as well as galactolipids across membranes. May play a role in …	PF00234.19(Tryp_alpha_amyl:Protease inhibitor/seed storage/LTP family); PF14368.3(LTP_2:Probable lipid transfer)	sp|Q0IQK9|NLTP1_ORYSJ(Non-specific lipid-transfer protein 1 OS=Oryza sativa subsp. japonica OX=39947 GN=LTP PE=1 SV=1)	4350386
Os08g0358050			5.30671	2.40782	4.0947e-05	0.0135173	yes	up	5.99	12.12	10.61	47.01	29.75	75.68	0.37	0.71	0.56	2.95	1.89	3.57	0.546667	2.80333	BAC07160.1(hypothetical protein [Oryza sativa Japonica Group])					ENOG410ZE1J(S:Function unknown); COG2801(L:Replication, recombination and repair)	ENOG410ZE1J(Ty3-gypsy subclass); COG2801(Retrotransposon protein)
Os06g0166500			0.185009	-2.43433	0.000183306	0.0427472	yes	down	36	34	25	3	7	7	2.27	2.05	1.36	0.19	0.46	0.34	1.89333	0.33	XP_015641983.1(PREDICTED: auxin-responsive protein IAA20 [Oryza sativa Japonica Group])	GO:0009734(biological_process:auxin-activated signaling pathway); GO:0005634(cellular_component:nucleus); GO:0050794(biological_process:regulation of cellular process); GO:0006355(biological_process:regulation of transcription, DNA-templated); GO:0006351(biological_process:transcription, DNA-templated); GO:0005515(molecular_function:protein binding); GO:0006417(biological_process:regulation of tr…	K14484	IAA	map04075(Plant hormone signal transduction)	ENOG410ZN8Z(K:Transcription)	ENOG410ZN8Z(auxin-responsive protein)	PF02309.13(AUX_IAA:AUX/IAA family)	sp|Q5VRR0|IAA20_ORYSJ(Auxin-responsive protein IAA20 OS=Oryza sativa subsp. japonica OX=39947 GN=IAA20 PE=2 SV=1)	4340245
Os03g0675000			4.67478	2.2249	2.50874e-10	2.55078e-07	yes	up	24	26	27	117.87	108.58	118.01	0.93	1.1	2.31	6.85	8.33	3.5	1.44667	6.22667
Os03g0849900			0.00916047	-6.77036	0.000215047	0.048806	yes	down	120	1	8	1	0	0	4.4	0.04	0.26	0.04	0	0	1.56667	0.0133333	XP_015629077.1(PREDICTED: uncharacterized protein At4g15970 [Oryza sativa Japonica Group])	GO:0005794(cellular_component:Golgi apparatus); GO:0016021(cellular_component:integral component of membrane); GO:0016020(cellular_component:membrane); GO:0000139(cellular_component:Golgi membrane); GO:0071555(biological_process:cell wall organization); GO:0016740(molecular_function:transferase activity); GO:0016757(molecular_function:transferase activity, transferring glycosyl groups)				ENOG41105MV(S:Function unknown); ENOG410YD0F(S:Function unknown); ENOG410YCT3(S:Function unknown)	ENOG41105MV(Nucleotide-diphospho-sugar transferase); ENOG410YD0F(Nucleotide-diphospho-sugar transferase); ENOG410YCT3(Nucleotide-diphospho-sugar transferase)	PF03407.13(Nucleotid_trans:Nucleotide-diphospho-sugar transferase)	sp|P0C042|Y4597_ARATH(Uncharacterized protein At4g15970 OS=Arabidopsis thaliana OX=3702 GN=At4g15970 PE=2 SV=1)	4334789
Os10g0131800			7.07951	2.82365	1.85521e-07	0.000120917	yes	up	17	7	5	53	68	74	0.85	0.68	0.59	0.94	1.16	0.92	0.706667	1.00667	XP_015614893.1(PREDICTED: disease resistance protein RPP13 isoform X1 [Oryza sativa Japonica Group])	GO:0043531(molecular_function:ADP binding)				COG4886(S:Function unknown)	COG4886(leucine Rich Repeat)	PF00931.19(NB-ARC:NB-ARC domain); PF13191.3(AAA_16:AAA ATPase domain)	sp|Q9M667|RPP13_ARATH(Disease resistance protein RPP13 OS=Arabidopsis thaliana OX=3702 GN=RPP13 PE=2 SV=2)	9270570
Os05g0465900			84.0067	6.39243	3.40165e-05	0.0120092	yes	up	0	0	0	16	14	14.25	0	0	0	2.36	2.04	1.52	0	1.97333	XP_015638046.1(PREDICTED: putative respiratory burst oxidase homolog protein H [Oryza sativa Japonica Group])	GO:0050664(molecular_function:oxidoreductase activity, acting on NAD(P)H, oxygen as acceptor); GO:0016021(cellular_component:integral component of membrane); GO:0098869(biological_process:cellular oxidant detoxification); GO:0005509(molecular_function:calcium ion binding); GO:0004601(molecular_function:peroxidase activity); GO:0055114(biological_process:oxidation-reduction process)				ENOG410XNZY(U:Intracellular trafficking, secretion, and vesicular transport)	ENOG410XNZY(NADPH Oxidase)		sp|Q9FJD6|RBOHH_ARATH(Putative respiratory burst oxidase homolog protein H OS=Arabidopsis thaliana OX=3702 GN=RBOHH PE=3 SV=1)
Os07g0545500			0.0971533	-3.36359	3.54355e-11	4.28922e-08	yes	down	86.42	70	59	5.87	7	6.73	1	0.76	0.6	0.09	0.09	0.06	0.786667	0.08	XP_015646582.1(PREDICTED: formin-like protein 11 isoform X2 [Oryza sativa Japonica Group])	GO:0016021(cellular_component:integral component of membrane); GO:0016020(cellular_component:membrane)				ENOG410XQR0(S:Function unknown); ENOG4111I3J(S:Function unknown)	ENOG410XQR0(inverted formin, FH2 and WH2 domain containing); ENOG4111I3J(Formin Homology 2 Domain)	PF02181.20(FH2:Formin Homology 2 Domain)	sp|Q0D5P3|FH11_ORYSJ(Formin-like protein 11 OS=Oryza sativa subsp. japonica OX=39947 GN=FH11 PE=2 SV=1)	4343520
Os04g0481200			0.0353507	-4.82212	0.000139015	0.0353362	yes	down	151.42	16.64	21.78	0	6.22	0	3.7	0.39	0.46	0	0.16	0	1.51667	0.0533333	XP_015636719.1(PREDICTED: endoglucanase [Oryza sativa Japonica Group])	GO:0016787(molecular_function:hydrolase activity); GO:0005975(biological_process:carbohydrate metabolic process); GO:0016798(molecular_function:hydrolase activity, acting on glycosyl bonds); GO:0008152(biological_process:metabolic process); GO:0004553(molecular_function:hydrolase activity, hydrolyzing O-glycosyl compounds)				ENOG410ZYM0(G:Carbohydrate transport and metabolism)	ENOG410ZYM0((glycosyl hydrolase family 5) protein)	PF00150.15(Cellulase:Cellulase (glycosyl hydrolase family 5))	sp|P23548|GUN_PAEPO(Endoglucanase OS=Paenibacillus polymyxa OX=1406 PE=3 SV=2)	4336182
Os10g0537100			14.6595	3.87377	1.58478e-09	1.38908e-06	yes	up	6	2	5	73	49	59	0.38	0.12	0.27	4.7	3.19	2.86	0.256667	3.58333	XP_015613852.1(PREDICTED: putative B3 domain-containing protein Os10g0537100 [Oryza sativa Japonica Group])	GO:0005634(cellular_component:nucleus); GO:0003677(molecular_function:DNA binding)				ENOG41103M7(S:Function unknown); ENOG410YHK7(K:Transcription)	ENOG41103M7(B3); ENOG410YHK7(B3 domain-containing)	PF02362.18(B3:B3 DNA binding domain)	sp|Q8LNN8|Y1071_ORYSJ(Putative B3 domain-containing protein Os10g0537100 OS=Oryza sativa subsp. japonica OX=39947 GN=Os10g0537100 PE=3 SV=1)	107278273
Os02g0772100			2.93347	1.55261	6.24512e-07	0.00038238	yes	up	454.06	248.25	351.97	625.87	884.62	1593.22	17.73	9.27	11.85	24.97	35.93	47.4	12.95	36.1	BAS81129.1(Os02g0772100, partial [Oryza sativa Japonica Group])					ENOG410YDAP(T:Signal transduction mechanisms); COG2801(L:Replication, recombination and repair)	ENOG410YDAP(Legume lectin domain); COG2801(Retrotransposon protein)
Os10g0571900			28.8208	4.84904	7.62858e-23	6.4637e-19	yes	up	8	2	6	133	148	163	0.39	0.09	0.26	6.72	7.59	6.17	0.246667	6.82667	XP_015613743.1(PREDICTED: protein FAR1-RELATED SEQUENCE 5-like [Oryza sativa Japonica Group])	GO:0006355(biological_process:regulation of transcription, DNA-templated)				ENOG41108BF(S:Function unknown); ENOG41119Q1(S:Function unknown)	ENOG41108BF(FAR1 DNA-binding domain); ENOG41119Q1(FAR1 DNA-binding domain)	PF03101.12(FAR1:FAR1 DNA-binding domain)	sp|Q9SZL8|FRS5_ARATH(Protein FAR1-RELATED SEQUENCE 5 OS=Arabidopsis thaliana OX=3702 GN=FRS5 PE=1 SV=1)
Os01g0153150			8.60832	3.10573	2.56193e-09	2.17072e-06	yes	up	5	10	9	65.3	68	65	0.04	0.08	0.06	0.54	0.58	0.4	0.06	0.506667	EAY72578.1(hypothetical protein OsI_00444 [Oryza sativa Indica Group])		K02957	RP-S15Ae, RPS15A	map03010(Ribosome)	ENOG410Z7Z7(B:Chromatin structure and dynamics)	ENOG410Z7Z7(Core component of nucleosome. Nucleosomes wrap and compact DNA into chromatin, limiting DNA accessibility to the cellular machineries which require DNA as a template. Histones thereby play a central role in transcription regulation, DNA repair, DNA replication and chromosomal stability. DNA accessibility is regulated via a complex set of post-translational modifications of histones, a…		sp|Q9AT34|RS15A_DAUCA(40S ribosomal protein S15a OS=Daucus carota OX=4039 GN=RPS15A PE=2 SV=3)
Os06g0269300			2.18674	1.12878	0.000136161	0.0353172	yes	up	84	56	57	116	120	183	2.19	1.25	1.18	2.9	2.98	3.34	1.54	3.07333	XP_015644426.1(PREDICTED: uncharacterized protein LOC4340723 isoform X1 [Oryza sativa Japonica Group])	GO:0016021(cellular_component:integral component of membrane); GO:0016020(cellular_component:membrane)				ENOG41125Y1(S:Function unknown); ENOG410ZJZP(S:Function unknown)	ENOG41125Y1(NHL repeat-containing protein); ENOG410ZJZP(Nhl repeatcontaining protein)	PF01436.18(NHL:NHL repeat)		4340723
Os12g0411700			0.0688833	-3.8597	0.000173434	0.0412012	yes	down	224	3	109	5	11	6	5.86	0.05	2.64	0.11	0.27	0.08	2.85	0.153333	XP_015618591.1(PREDICTED: ABC transporter G family member 11 [Oryza sativa Japonica Group])	GO:0042626(molecular_function:ATPase activity, coupled to transmembrane movement of substances); GO:0009536(cellular_component:plastid); GO:0016021(cellular_component:integral component of membrane); GO:0016020(cellular_component:membrane); GO:0000166(molecular_function:nucleotide binding); GO:0016887(molecular_function:ATPase activity); GO:0005886(cellular_component:plasma membrane); GO:0055085(…				COG1131(V:Defense mechanisms)	COG1131((ABC) transporter)	PF01061.21(ABC2_membrane:ABC-2 type transporter); PF00005.24(ABC_tran:ABC transporter); PF13191.3(AAA_16:AAA ATPase domain); PF13481.3(AAA_25:AAA domain); PF13401.3(AAA_22:AAA domain); PF03193.13(DUF258:Protein of unknown function, DUF258); PF03215.12(Rad17:Rad17 cell cycle checkpoint protein)	sp|Q8RXN0|AB11G_ARATH(ABC transporter G family member 11 OS=Arabidopsis thaliana OX=3702 GN=ABCG11 PE=1 SV=1)	4352063
Os10g0416800			0.101769	-3.29663	5.52501e-05	0.0163303	yes	down	69	13	77	6	4	6	3.61	0.65	3.47	0.32	0.22	0.24	2.57667	0.26	XP_015615023.1(PREDICTED: chitinase 2 [Oryza sativa Japonica Group])	GO:0016787(molecular_function:hydrolase activity); GO:0005975(biological_process:carbohydrate metabolic process); GO:0016798(molecular_function:hydrolase activity, acting on glycosyl bonds); GO:0005576(cellular_component:extracellular region); GO:0008061(molecular_function:chitin binding); GO:0008152(biological_process:metabolic process); GO:0004553(molecular_function:hydrolase activity, hydrolyz…				ENOG41103X2(S:Function unknown); ENOG41108GS(S:Function unknown)	ENOG41103X2(Glycosyl hydrolases family 18); ENOG41108GS(Glycosyl hydrolases family 18)	PF00704.25(Glyco_hydro_18:Glycosyl hydrolases family 18)	sp|Q9SLP4|CHIT1_TULBA(Chitinase 1 OS=Tulipa bakeri OX=110455 PE=1 SV=1)	4348634
Os01g0880250			163.838	7.35613	1.85089e-07	0.000120917	yes	up	0	0	0	14.88	31.94	43.49	0	0	0	0.37	0.8	0.79	0	0.653333	BAS75546.1(Os01g0880200, partial [Oryza sativa Japonica Group])	GO:0016021(cellular_component:integral component of membrane); GO:0016757(molecular_function:transferase activity, transferring glycosyl groups)	K20890	GUX		COG5597(O:Posttranslational modification, protein turnover, chaperones)	COG5597(Glycosyl Transferase)		sp|Q9LSB1|GUX1_ARATH(UDP-glucuronate:xylan alpha-glucuronosyltransferase 1 OS=Arabidopsis thaliana OX=3702 GN=GUX1 PE=2 SV=1)
Os01g0530650			4.22154	2.07777	5.01099e-11	5.78974e-08	yes	up	62	83	73	306	192	402	6.9	8.87	7.07	29.7	18.52	28.82	7.61333	25.68
Os07g0442800			18.5481	4.2132	3.54571e-09	2.90737e-06	yes	up	20	0	11	149	236	163	0.9	0	0.43	6.85	11.02	5.6	0.443333	7.82333	XP_015634300.1(PREDICTED: uncharacterized protein LOC4334942 [Oryza sativa Japonica Group])					ENOG410YQM8(S:Function unknown)	ENOG410YQM8(HMG-Y-related protein)			4334942
Os02g0147300			0.322431	-1.63294	4.53847e-05	0.0142424	yes	down	89.01	136.29	62.85	24.36	28.39	36.98	1.03	1.51	0.63	0.29	0.34	0.32	1.05667	0.316667	BAF07797.1(Os02g0147300 [Oryza sativa Japonica Group])	GO:0000245(biological_process:spliceosomal complex assembly); GO:0071013(cellular_component:catalytic step 2 spliceosome); GO:0071004(cellular_component:U2-type prespliceosome); GO:0005689(cellular_component:U12-type spliceosomal complex); GO:0005686(cellular_component:U2 snRNP); GO:0003729(molecular_function:mRNA binding)	K12828	SF3B1, SAP155	map03040(Spliceosome)	COG5181(A:RNA processing and modification)	COG5181(Splicing factor 3b subunit)		sp|O75533|SF3B1_HUMAN(Splicing factor 3B subunit 1 OS=Homo sapiens OX=9606 GN=SF3B1 PE=1 SV=3)
Os03g0124500			0.480701	-1.05679	0.000151834	0.0382126	yes	down	558	399	390	213	227	167	33.31	22.77	20.07	13.05	14.08	7.69	25.3833	11.6067	XP_015629384.1(PREDICTED: uncharacterized protein LOC4331456 [Oryza sativa Japonica Group])					ENOG410Z6MK(S:Function unknown)	ENOG410Z6MK(-)			4331456
Os01g0124700			0.0612904	-4.02819	6.01207e-06	0.00259018	yes	down	79.23	31.06	24.97	0	4.01	3.64	7.12	2.67	1.93	0	0.37	0.26	3.90667	0.21	XP_015634573.1(PREDICTED: Bowman-Birk type bran trypsin inhibitor [Oryza sativa Japonica Group])	GO:0010951(biological_process:negative regulation of endopeptidase activity); GO:0005576(cellular_component:extracellular region); GO:0010466(biological_process:negative regulation of peptidase activity); GO:0030414(molecular_function:peptidase inhibitor activity); GO:0004867(molecular_function:serine-type endopeptidase inhibitor activity)				ENOG41104XT(S:Function unknown); ENOG41105CZ(S:Function unknown)	ENOG41104XT(BowB); ENOG41105CZ(BowB)		sp|Q0JR25|IBBR_ORYSJ(Bowman-Birk type bran trypsin inhibitor OS=Oryza sativa subsp. japonica OX=39947 GN=RBBI3.3 PE=1 SV=2)
EPlORYSAT000373811	rRNA		3.31391	1.72853	6.16183e-16	1.56627e-12	yes	up	15504.8	12839.2	8617.25	41281	31025.7	43309.8	2057.24	1376.97	907.66	4542.85	3531.55	3115.68	1447.29	3730.03	XP_020980766.1(uncharacterized protein LOC110272781 [Arachis duranensis])					ENOG410Z2VT(S:Function unknown); ENOG41122GY(S:Function unknown)	ENOG410Z2VT(-); ENOG41122GY(-)		sp|Q3BAI2|YCX91_PHAAO(Uncharacterized protein ORF91 OS=Phalaenopsis aphrodite subsp. formosana OX=308872 PE=4 SV=1)
Os10g0150800			0.00979241	-6.67412	6.59844e-05	0.0188456	yes	down	106	10	5	0	1	0	7.47	0.67	0.3	0	0.07	0	2.81333	0.0233333	XP_015614566.1(PREDICTED: proline-rich protein 4 [Oryza sativa Japonica Group])					ENOG41104HX(S:Function unknown); ENOG41105ME(U:Intracellular trafficking, secretion, and vesicular transport)	ENOG41104HX(- Pollen Ole e I allergen and extensin family protein precursor, expressed); ENOG41105ME(Pollen proteins Ole e I like)	PF01190.14(Pollen_Ole_e_I:Pollen proteins Ole e I like)	sp|Q9T0I5|PRP4_ARATH(Proline-rich protein 4 OS=Arabidopsis thaliana OX=3702 GN=PRP4 PE=2 SV=1)	4348123
Os01g0961000			0.0954204	-3.38956	2.87371e-06	0.00130441	yes	down	54	25	60	3	6	4	8.65	3.82	8.28	0.5	0.99	0.53	6.91667	0.673333	BAD87220.1(unknown protein [Oryza sativa Japonica Group])					ENOG4110768(S:Function unknown)	ENOG4110768(-)
Os11g0639300			4.22857	2.08017	7.75803e-19	3.94403e-15	yes	up	61	68	61	229	233	318	1.31	1.4	1.13	5.02	5.22	5.16	1.28	5.13333	XP_015617049.1(PREDICTED: uncharacterized protein LOC4350994 [Oryza sativa Japonica Group])	GO:0016021(cellular_component:integral component of membrane); GO:0016020(cellular_component:membrane); GO:0005739(cellular_component:mitochondrion)				ENOG410YBQC(S:Function unknown)	ENOG410YBQC(expressed protein)	PF13968.3(DUF4220:Domain of unknown function (DUF4220)); PF04578.10(DUF594:Protein of unknown function, DUF594)		4350994
Os08g0468100			2.15045	1.10464	2.58256e-06	0.00119356	yes	up	396.39	563.16	549.75	1050.19	907.21	1196.31	8.41	10.44	10.03	20.93	18.77	17.19	9.62667	18.9633	XP_015650300.1(PREDICTED: nitrate reductase [NADH] 1 [Oryza sativa Japonica Group])	GO:0043546(molecular_function:molybdopterin cofactor binding); GO:0050464(molecular_function:nitrate reductase (NADPH) activity); GO:0020037(molecular_function:heme binding); GO:0009703(molecular_function:nitrate reductase (NADH) activity); GO:0005829(cellular_component:cytosol); GO:0030151(molecular_function:molybdenum ion binding); GO:0042128(biological_process:nitrate assimilation); GO:0022900…	K10534	NR	map00910(Nitrogen metabolism)	COG2041(S:Function unknown)	COG2041(The exact function is not known. Can catalyze the reduction of a variety of substrates like dimethyl sulfoxide, trimethylamine N-oxide, phenylmethyl sulfoxide and L-methionine sulfoxide. Cannot reduce cyclic N-oxides. Shows no activity as sulfite oxidase (By similarity))	PF00174.16(Oxidored_molyb:Oxidoreductase molybdopterin binding domain); PF03404.13(Mo-co_dimer:Mo-co oxidoreductase dimerisation domain); PF00175.18(NAD_binding_1:Oxidoreductase NAD-binding domain); PF00970.21(FAD_binding_6:Oxidoreductase FAD-binding domain); PF00173.25(Cyt-b5:Cytochrome b5-like Heme/Steroid binding domain); PF08030.9(NAD_binding_6:Ferric reductase NAD binding domain)	sp|P16081|NIA1_ORYSJ(Nitrate reductase [NADH] 1 OS=Oryza sativa subsp. japonica OX=39947 GN=NIA1 PE=2 SV=3)	4345795
Os01g0944000			0.0125012	-6.32178	2.39131e-13	4.05231e-10	yes	down	411.48	143.07	65.1	5.23	0	2.43	4.13	1.6	0.58	0.14	0	0.05	2.10333	0.0633333	BAF07282.1(Os01g0944000, partial [Oryza sativa Japonica Group])		K04718	SPHK	map00600(Sphingolipid metabolism)	COG1597(S:Function unknown); ENOG411034J(S:Function unknown)	COG1597(phototropic-responsive NPH3 family protein); ENOG411034J(-)		sp|Q5XPJ9|SCAR2_ARATH(Protein SCAR2 OS=Arabidopsis thaliana OX=3702 GN=SCAR2 PE=1 SV=1)
Os01g0966400			2.42751	1.27948	1.11878e-12	1.77739e-09	yes	up	178	178	145	341	352	484	5.13	4.99	3.61	10.03	10.57	10.57	4.57667	10.39	XP_015649195.1(PREDICTED: protein phosphatase 1 regulatory subunit SDS22 isoform X2 [Oryza sativa Japonica Group])	GO:0005515(molecular_function:protein binding)				COG4886(S:Function unknown)	COG4886((ABC) transporter)	PF13855.3(LRR_8:Leucine rich repeat); PF12799.4(LRR_4:Leucine Rich repeats (2 copies)); PF14580.3(LRR_9:Leucine-rich repeat)	sp|Q5HZV9|PP1R7_RAT(Protein phosphatase 1 regulatory subunit 7 OS=Rattus norvegicus OX=10116 GN=Ppp1r7 PE=1 SV=1)	4324474
Os04g0643800			0.152958	-2.70879	5.82353e-05	0.0170147	yes	down	59	134	59	2	18	18	5.52	10.23	4.3	0.15	1.5	1.39	6.68333	1.01333	BAS91289.1(Os04g0643800 [Oryza sativa Japonica Group])	GO:0010469(biological_process:regulation of receptor activity); GO:0008083(molecular_function:growth factor activity); GO:0005739(cellular_component:mitochondrion)				ENOG410ZE6X(S:Function unknown)	ENOG410ZE6X(-)
Os10g0470100			13.9459	3.80177	4.85343e-05	0.0148638	yes	up	2	0	4	21	31	31	0.07	0	0.12	0.73	1.1	0.81	0.0633333	0.88	ABB47777.2(expressed protein [Oryza sativa Japonica Group])					COG2801(E:Amino acid transport and metabolism)	COG2801(transporter)
Os03g0619700			19.9608	4.3191	8.86788e-05	0.0245014	yes	up	1	1	1	16	19	23	0.06	0.06	0.05	0.94	1.14	1.02	0.0566667	1.03333	BAS85298.1(Os03g0619700, partial [Oryza sativa Japonica Group])	GO:0016021(cellular_component:integral component of membrane); GO:0016020(cellular_component:membrane)
Os01g0966200			2.18348	1.12663	0.000124013	0.0324978	yes	up	464	426	700	1163	901	1365	47.79	41.9	62.11	124.07	96.1	111.43	50.6	110.533	XP_015649213.1(PREDICTED: protein COFACTOR ASSEMBLY OF COMPLEX C SUBUNIT B CCB3, chloroplastic [Oryza sativa Japonica Group])	GO:0009535(cellular_component:chloroplast thylakoid membrane); GO:0016021(cellular_component:integral component of membrane); GO:0016020(cellular_component:membrane); GO:0010190(biological_process:cytochrome b6f complex assembly); GO:0009507(cellular_component:chloroplast)	K02221	yggT		COG0762(S:Function unknown)	COG0762((ABC) transporter)	PF02325.14(YGGT:YGGT family)	sp|Q8RWM7|CCB3_ARATH(Protein COFACTOR ASSEMBLY OF COMPLEX C SUBUNIT B CCB3, chloroplastic OS=Arabidopsis thaliana OX=3702 GN=CCB3 PE=1 SV=1)	4324472
Os06g0640800			0.314889	-1.66709	7.4632e-06	0.00310995	yes	down	162.38	260.87	284.05	81.65	67.87	64.33	8.12	11.65	13.4	4.75	3.2	2.47	11.0567	3.47333	XP_015642568.1(PREDICTED: premnaspirodiene oxygenase [Oryza sativa Japonica Group])	GO:0004497(molecular_function:monooxygenase activity); GO:0016705(molecular_function:oxidoreductase activity, acting on paired donors, with incorporation or reduction of molecular oxygen); GO:0020037(molecular_function:heme binding); GO:0016709(molecular_function:oxidoreductase activity, acting on paired donors, with incorporation or reduction of molecular oxygen, NAD(P)H as one donor, and incorp…				COG2124(Q:Secondary metabolites biosynthesis, transport and catabolism)	COG2124(Cytochrome p450)	PF00067.19(p450:Cytochrome P450)	sp|A6YIH8|C7D55_HYOMU(Premnaspirodiene oxygenase OS=Hyoscyamus muticus OX=35626 GN=CYP71D55 PE=1 SV=1)
Os01g0978500			0.00166682	-9.22869	8.76855e-14	1.70889e-10	yes	down	117	135	95	0	0	0	7.66	8.45	5.36	0	0	0	7.15667	0	BAS76494.1(Os01g0978500, partial [Oryza sativa Japonica Group])	GO:0016021(cellular_component:integral component of membrane); GO:0016020(cellular_component:membrane)
Os05g0412900			75.3087	6.23474	6.37575e-06	0.00270109	yes	up	0.97	0	0	19.38	23.18	38.17	0.03	0	0	0.71	0.86	1.04	0.01	0.87	XP_015637901.1(PREDICTED: uncharacterized protein LOC4338789 [Oryza sativa Japonica Group])	GO:0006355(biological_process:regulation of transcription, DNA-templated); GO:0003690(molecular_function:double-stranded DNA binding); GO:0005739(cellular_component:mitochondrion)	K15032	MTERFD		ENOG410XT49(O:Posttranslational modification, protein turnover, chaperones)	ENOG410XT49(glutathione Stransferase)
Os04g0468600			2.40117	1.26374	3.18784e-07	0.000202579	yes	up	130	133	80	229	278	274	7.24	6.98	3.78	13.01	16.15	11.54	6	13.5667	BAG87860.1(unnamed protein product [Oryza sativa Japonica Group])	GO:0005737(cellular_component:cytoplasm); GO:0030001(biological_process:metal ion transport); GO:0046916(biological_process:cellular transition metal ion homeostasis); GO:0046914(molecular_function:transition metal ion binding)				ENOG41103P1(S:Function unknown); ENOG41104TK(S:Function unknown); ENOG41107FJ(S:Function unknown); ENOG41106V9(S:Function unknown)	ENOG41103P1(-); ENOG41104TK(-); ENOG41107FJ(-); ENOG41106V9(-)			4336108
Os01g0967800			0.489504	-1.03061	9.32496e-06	0.00382308	yes	down	798	1052	678	389	285	522	16.74	21.6	13.63	11.44	9.28	12.31	17.3233	11.01	XP_015621295.1(PREDICTED: uncharacterized protein LOC4324010 isoform X1 [Oryza sativa Japonica Group])					ENOG411051W(S:Function unknown); COG1819(S:Function unknown)	ENOG411051W(-); COG1819(-)			4324010
Os08g0170700			9.90252	3.3078	0.00011085	0.030291	yes	up	4	1	4	15	25	51	0.06	0.02	0.05	0.24	0.41	0.61	0.0433333	0.42	BAT04018.1(Os08g0170700, partial [Oryza sativa Japonica Group])	GO:0043531(molecular_function:ADP binding)				COG4886(S:Function unknown)	COG4886(leucine Rich Repeat)	PF00931.19(NB-ARC:NB-ARC domain); PF13401.3(AAA_22:AAA domain); PF13855.3(LRR_8:Leucine rich repeat); PF13191.3(AAA_16:AAA ATPase domain)	sp|Q9M667|RPP13_ARATH(Disease resistance protein RPP13 OS=Arabidopsis thaliana OX=3702 GN=RPP13 PE=2 SV=2)
Os06g0316300			2.70267	1.43439	1.61504e-06	0.000804955	yes	up	414	777	538	1204	1085	2366	47.05	84.55	52.65	142.06	127.25	213.91	61.4167	161.073								PF07172.8(GRP:Glycine rich protein family)		9267746
Os10g0447400			36.4984	5.18976	2.18422e-06	0.00103762	yes	up	2	0	1	31.92	47.87	22	0.13	0	0.06	2.13	3.22	1.1	0.0633333	2.15	BAF26636.1(Os10g0447400, partial [Oryza sativa Japonica Group])	GO:0006508(biological_process:proteolysis); GO:0004190(molecular_function:aspartic-type endopeptidase activity); GO:0030163(biological_process:protein catabolic process)				ENOG410ZFD3(S:Function unknown); ENOG410XNV7(O:Posttranslational modification, protein turnover, chaperones)	ENOG410ZFD3(-); ENOG410XNV7(aspartic)
Os11g0119900			2.62247	1.39092	0.000114173	0.030549	yes	up	75.99	54	39	137	159.02	117	3.3	2.81	1.46	8.08	9.01	4.48	2.52333	7.19	BAT12445.1(Os11g0119900, partial [Oryza sativa Japonica Group])	GO:0009536(cellular_component:plastid)				ENOG410ZAV5(S:Function unknown)	ENOG410ZAV5(-)
Os04g0538750			12.7704	3.67473	2.67682e-11	3.4021e-08	yes	up	4	5	10	58	78	106	0.37	0.42	0.8	5.56	7.51	7.78	0.53	6.95	EEC77717.1(hypothetical protein OsI_16803 [Oryza sativa Indica Group])
Os01g0943000			0.00220171	-8.82716	1.40863e-11	1.88453e-08	yes	down	118.53	109.86	40.29	0	0	0	6.76	5.99	1.95	0	0	0	4.9	0	BAS76166.1(Os01g0943000 [Oryza sativa Japonica Group])	GO:0005634(cellular_component:nucleus); GO:0035064(molecular_function:methylated histone binding); GO:0008270(molecular_function:zinc ion binding)	K11346	ING4		COG5034(B:Chromatin structure and dynamics)	COG5034(Inhibitor of growth family member)
Os02g0453500			0.383667	-1.38207	0.000112017	0.030291	yes	down	161	113	143	52	58	42	12.77	8.56	9.78	4.25	4.77	2.6	10.37	3.87333	BAS78513.1(Os02g0453500, partial [Oryza sativa Japonica Group])	GO:0042546(biological_process:cell wall biogenesis); GO:0005618(cellular_component:cell wall); GO:0048046(cellular_component:apoplast); GO:0071555(biological_process:cell wall organization); GO:0016762(molecular_function:xyloglucan:xyloglucosyl transferase activity); GO:0004553(molecular_function:hydrolase activity, hydrolyzing O-glycosyl compounds); GO:0005759(cellular_component:mitochondrial ma…				ENOG4111MS5(S:Function unknown); ENOG41104RM(S:Function unknown); COG2273(G:Carbohydrate transport and metabolism)	ENOG4111MS5(Mitochondrial glycoprotein family protein); ENOG41104RM(Xyloglucan endo-transglycosylase (XET) C-terminus); COG2273(hydrolase family 16)		sp|Q8LG58|XTH16_ARATH(Probable xyloglucan endotransglucosylase/hydrolase protein 16 OS=Arabidopsis thaliana OX=3702 GN=XTH16 PE=2 SV=2)
Os01g0939600			0.105064	-3.25066	1.98014e-05	0.00740195	yes	down	375	50	44	12	14	20	8.98	1.15	0.91	0.29	0.35	0.36	3.68	0.333333	BAF07264.1(Os01g0939600, partial [Oryza sativa Japonica Group])	GO:0004367(molecular_function:glycerol-3-phosphate dehydrogenase [NAD+] activity); GO:0005737(cellular_component:cytoplasm); GO:0047952(molecular_function:glycerol-3-phosphate dehydrogenase [NAD(P)+] activity); GO:0005975(biological_process:carbohydrate metabolic process); GO:0016616(molecular_function:oxidoreductase activity, acting on the CH-OH group of donors, NAD or NADP as acceptor); GO:0009…	K00006	GPD1	map00564(Glycerophospholipid metabolism)	COG0240(J:Translation, ribosomal structure and biogenesis)	COG0240(Peptide Chain Release Factor)	PF07479.11(NAD_Gly3P_dh_C:NAD-dependent glycerol-3-phosphate dehydrogenase C-terminus); PF01210.20(NAD_Gly3P_dh_N:NAD-dependent glycerol-3-phosphate dehydrogenase N-terminus)	sp|Q8S0G4|GPDH1_ORYSJ(Probable glycerol-3-phosphate dehydrogenase [NAD(+)] 1, cytosolic OS=Oryza sativa subsp. japonica OX=39947 GN=Os01g0939600 PE=2 SV=1)	4326512
Os07g0287400			0.0110804	-6.49584	0.000170282	0.0408653	yes	down	72	1	29	1	0	0	7.62	0.1	2.64	0.11	0	0	3.45333	0.0366667	XP_015645347.1(PREDICTED: putative lipid-transfer protein DIR1 [Oryza sativa Japonica Group])	GO:0005504(molecular_function:fatty acid binding); GO:0009627(biological_process:systemic acquired resistance)				ENOG410YXDY(S:Function unknown); ENOG41107F2(S:Function unknown)	ENOG410YXDY(Lipid-transfer protein); ENOG41107F2(Protease inhibitor/seed storage/LTP family)	PF14368.3(LTP_2:Probable lipid transfer); PF00234.19(Tryp_alpha_amyl:Protease inhibitor/seed storage/LTP family)	sp|Q8W453|DIRL1_ARATH(Putative lipid-transfer protein DIR1 OS=Arabidopsis thaliana OX=3702 GN=DIR1 PE=1 SV=1)	4342941
Os04g0397800			24.8673	4.63618	4.15831e-05	0.0135513	yes	up	1	0	2	31	20	20	0.08	0	0.14	1.98	1.47	0.76	0.0733333	1.40333	BAS89016.1(Os04g0397800, partial [Oryza sativa Japonica Group])
Os06g0208151			8.94779	3.16153	1.22528e-10	1.29773e-07	yes	up	15	8	24	158	117	133	1.14	0.84	2.14	15.96	11.87	9.23	1.37333	12.3533	BAS96719.1(Os06g0208151, partial [Oryza sativa Japonica Group])	GO:0008270(molecular_function:zinc ion binding); GO:0055114(biological_process:oxidation-reduction process); GO:0016491(molecular_function:oxidoreductase activity)	K00344	qor, CRYZ		COG0604(C:Energy production and conversion)	COG0604(alcohol dehydrogenase)		sp|Q53FA7|QORX_HUMAN(Quinone oxidoreductase PIG3 OS=Homo sapiens OX=9606 GN=TP53I3 PE=1 SV=2)
Os01g0967600			0.00062737	-10.6384	3.40041e-18	1.44058e-14	yes	down	304	417	209	0	0	0	9.46	12.41	5.61	0	0	0	9.16	0	BAS76395.1(Os01g0967600, partial [Oryza sativa Japonica Group])		K12837	U2AF2	map03040(Spliceosome)	ENOG41105H6(S:Function unknown); ENOG410XP92(S:Function unknown); ENOG411064W(S:Function unknown)	ENOG41105H6(rho GTPase activating protein); ENOG410XP92(splicing factor (U2AF)); ENOG411064W(-)
Os01g0944200			0.000202035	-12.2731	1.7554e-17	6.37434e-14	yes	down	1808	711	426	0	0	0	36.13	13.9	7.1	0	0	0	19.0433	0	BAS76178.1(Os01g0944200, partial [Oryza sativa Japonica Group])	GO:0090502(biological_process:RNA phosphodiester bond hydrolysis, endonucleolytic); GO:0004523(molecular_function:RNA-DNA hybrid ribonuclease activity); GO:0005739(cellular_component:mitochondrion); GO:0003676(molecular_function:nucleic acid binding)				ENOG411075J(S:Function unknown); ENOG41105SR(S:Function unknown)	ENOG411075J(-); ENOG41105SR(-)	PF13456.3(RVT_3:Reverse transcriptase-like)
Os01g0391600			9.43896	3.23863	6.3576e-07	0.00038238	yes	up	9	3	4	53.65	33	57	0.2	0.06	0.08	1.22	0.77	0.96	0.113333	0.983333	BAD68959.1(hypothetical protein [Oryza sativa Japonica Group])					COG2801(L:Replication, recombination and repair)	COG2801(Retrotransposon protein)
Os07g0127600			0.037001	-4.75629	2.94959e-05	0.0107108	yes	down	9	120	68	0	6	1	0.72	9.2	4.7	0	0.5	0.06	4.87333	0.186667	XP_015645603.1(PREDICTED: pathogenesis-related protein PRB1-3 [Oryza sativa Japonica Group])	GO:0005576(cellular_component:extracellular region); GO:0005615(cellular_component:extracellular space)	K13449	PR1	map04016(MAPK signaling pathway - plant); map04626(Plant-pathogen interaction); map04075(Plant hormone signal transduction)	COG2340(S:Function unknown)	COG2340(Scp-like extracellular)	PF00188.23(CAP:Cysteine-rich secretory protein family)	sp|Q05968|PR1_HORVU(Pathogenesis-related protein 1 OS=Hordeum vulgare OX=4513 PE=2 SV=1)	4342311
Os11g0673200			0.124704	-3.00342	5.24082e-11	5.79202e-08	yes	down	279	216	87	14	25	30	4.17	3.37	1.14	0.22	0.42	0.32	2.89333	0.32	BAF28804.1(Os11g0673200 [Oryza sativa Japonica Group])	GO:0016787(molecular_function:hydrolase activity); GO:0046556(molecular_function:alpha-L-arabinofuranosidase activity); GO:0045493(biological_process:xylan catabolic process); GO:0009505(cellular_component:plant-type cell wall); GO:0004553(molecular_function:hydrolase activity, hydrolyzing O-glycosyl compounds); GO:0031222(biological_process:arabinan catabolic process); GO:0005975(biological_proc…				COG1472(S:Function unknown)	COG1472(Transmembrane protein 205)	PF01915.19(Glyco_hydro_3_C:Glycosyl hydrolase family 3 C-terminal domain); PF00933.18(Glyco_hydro_3:Glycosyl hydrolase family 3 N terminal domain); PF14310.3(Fn3-like:Fibronectin type III-like domain)	sp|Q94KD8|BXL2_ARATH(Probable beta-D-xylosidase 2 OS=Arabidopsis thaliana OX=3702 GN=BXL2 PE=2 SV=1)
Os06g0271400			16.9902	4.08663	3.79346e-16	1.0714e-12	yes	up	16	3	8	139	116	189	0.83	0.15	0.36	7.39	6.26	7.53	0.446667	7.06	BAS97192.1(Os06g0271400, partial [Oryza sativa Japonica Group])					ENOG41108AX(S:Function unknown); COG5101(U:Intracellular trafficking, secretion, and vesicular transport)	ENOG41108AX(-); COG5101(exportin)	PF03004.11(Transposase_24:Plant transposase (Ptta/En/Spm family))
Os01g0967400			0.00157352	-9.31179	9.41205e-14	1.70889e-10	yes	down	127	162	82	0	0	0	3.69	5.04	2.5	0	0	0	3.74333	0	XP_015621827.1(PREDICTED: uncharacterized protein LOC9266912 [Oryza sativa Japonica Group])
Os07g0110000			0.459285	-1.12254	1.96283e-05	0.00740195	yes	down	708	1137	636	379	349	344	18.72	26.33	15.01	9.07	9.56	6.22	20.02	8.28333	BAF20642.1(Os07g0110000 [Oryza sativa Japonica Group])	GO:0016021(cellular_component:integral component of membrane); GO:0016020(cellular_component:membrane); GO:0005739(cellular_component:mitochondrion)
Os01g0967200			15.0931	3.91582	2.88472e-08	2.09505e-05	yes	up	14	0	10	115	83	159	0.73	0	0.45	6.15	4.5	6.37	0.393333	5.67333	XP_015618923.1(PREDICTED: rho GTPase-activating protein 1 [Oryza sativa Japonica Group])	GO:0007165(biological_process:signal transduction)				ENOG410XRR2(K:Transcription)	ENOG410XRR2(small nuclear ribonucleoprotein)	PF00620.24(RhoGAP:RhoGAP domain); PF00786.25(PBD:P21-Rho-binding domain)	sp|Q9FMR1|RGAP1_ARATH(Rho GTPase-activating protein 1 OS=Arabidopsis thaliana OX=3702 GN=ROPGAP1 PE=2 SV=1)	4324006
Os09g0484200			0.460975	-1.11724	0.000208001	0.0476322	yes	down	768	579	492	149	351	321	51.49	36.87	28.21	10.21	24.21	16.26	38.8567	16.8933										4347415
Os01g0963000			0.0919582	-3.44288	3.12698e-10	3.0571e-07	yes	down	71	172	79	8	12	8	3.15	7.3	3.02	0.36	0.56	0.27	4.49	0.396667	XP_015620924.1(PREDICTED: cationic peroxidase SPC4 [Oryza sativa Japonica Group])	GO:0016491(molecular_function:oxidoreductase activity); GO:0009664(biological_process:plant-type cell wall organization); GO:0020037(molecular_function:heme binding); GO:0050896(biological_process:response to stimulus); GO:0009987(biological_process:cellular process); GO:0006979(biological_process:response to oxidative stress); GO:0098869(biological_process:cellular oxidant detoxification); GO:00…	K00430	E1.11.1.7	map00940(Phenylpropanoid biosynthesis)	ENOG410ZMT4(G:Carbohydrate transport and metabolism)	ENOG410ZMT4(peroxidase)	PF00141.20(peroxidase:Peroxidase)	sp|P84516|PER1_SORBI(Cationic peroxidase SPC4 OS=Sorghum bicolor OX=4558 GN=Sb03g046810 PE=1 SV=2)	4324556
Os01g0585650			212.317	7.73007	1.84669e-06	0.000902711	yes	up	0	0	0	20.87	5.05	98.86	0	0	0	0.46	0.11	1.63	0	0.733333	XP_015619307.1(PREDICTED: uncharacterized protein LOC4327656 isoform X1 [Oryza sativa Japonica Group])					ENOG410YCDD(S:Function unknown); ENOG410YIBJ(S:Function unknown)	ENOG410YCDD(Protein of unknown function (DUF630)); ENOG410YIBJ(Protein of unknown function (DUF632))		sp|Q93YU8|NRG2_ARATH(Nitrate regulatory gene2 protein OS=Arabidopsis thaliana OX=3702 GN=NRG2 PE=1 SV=1)
