# Supplementary material for: Loss function of SL (sekiguchi lesion) in the rice cultivar Minghui 86 leads to enhanced resistance to (hemi)biotrophic pathogens
Source: BMC Plant Biol. 2020 Nov 4;20:507. doi: 10.1186/s12870-020-02724-6 (PMC7640399; doi:10.1186/s12870-020-02724-6)
Supplement: Supplementary file 8 — Additional file 8: Table S2. Significant differentially expressed genes in sl-MH-1-48hpi/MH86-48hpi. [file 12870_2020_2724_MOESM8_ESM.xls]

## Sheet: WT_48hpi_vs_SL_48hpi
gene_id	gene_name	description	fc	log2fc	pvalue	padjust	significant	regulate	MH86-48hpi_1_count	MH86-48hpi_2_count	MH86-48hpi_3_count	sl-MH-1-48hpi_1_count	sl-MH-1-48hpi_2_count	sl-MH-1-48hpi_3_count	MH86-48hpi_1_tpm	MH86-48hpi_2_tpm	MH86-48hpi_3_tpm	sl-MH-1-48hpi_1_tpm	sl-MH-1-48hpi_2_tpm	sl-MH-1-48hpi_3_tpm	MH86-48hpi_tpm	sl-MH-1-48hpi_tpm	nr	go	KO_id	KO_name	paths	cog	cog_description	pfam	swissprot	entrez
Os01g0944700			3.62195	1.85677	6.34e-07	0.000270887	yes	up	372.99	519.16	442.39	941.9	909.69	2918.52	13.68	22.13	21.92	41.42	39.69	116.28	19.2433	65.7967	XP_015640300.1(PREDICTED: uncharacterized protein LOC4326064 [Oryza sativa Japonica Group])	GO:0016787(molecular_function:hydrolase activity); GO:0005975(biological_process:carbohydrate metabolic process); GO:0030247(molecular_function:polysaccharide binding); GO:0016798(molecular_function:hydrolase activity, acting on glycosyl bonds); GO:0046658(cellular_component:anchored component of plasma membrane); GO:0008152(biological_process:metabolic process); GO:0004553(molecular_function:hyd…				ENOG410YAHP(G:Carbohydrate transport and metabolism); ENOG410YARB(S:Function unknown)	ENOG410YAHP(glucan endo-1-3-beta-glucosidase); ENOG410YARB(glucan endo-1-3-beta-glucosidase)	PF00332.15(Glyco_hydro_17:Glycosyl hydrolases family 17)	sp|P15737|E13B_HORVU(Glucan endo-1,3-beta-glucosidase GII OS=Hordeum vulgare OX=4513 PE=1 SV=1)
Os01g0639900			2.2493	1.16948	0.000407662	0.0417769	yes	up	30664	35087	25827	82747	55983	41691	1260.59	1684.58	1435.91	4136.45	2758.91	1873.04	1460.36	2922.8	BAF05590.1(Os01g0639900, partial [Oryza sativa Japonica Group])	GO:0005737(cellular_component:cytoplasm); GO:0009536(cellular_component:plastid); GO:0016829(molecular_function:lyase activity); GO:0015976(biological_process:carbon utilization); GO:0010119(biological_process:regulation of stomatal movement); GO:0008270(molecular_function:zinc ion binding); GO:0010037(biological_process:response to carbon dioxide); GO:0004089(molecular_function:carbonate dehydra…	K01673	cynT, can	map00910(Nitrogen metabolism)	COG0288(S:Function unknown)	COG0288(Protein of unknown function (DUF1645))	PF00484.16(Pro_CA:Carbonic anhydrase)	sp|P40880|CAHC_HORVU(Carbonic anhydrase, chloroplastic OS=Hordeum vulgare OX=4513 PE=2 SV=1)	4326583
Os09g0241100			6.14599	2.61964	2.88e-05	0.00607331	yes	up	11.31	8.68	6.53	45.12	82.06	23.43	0.16	0.14	0.12	0.75	1.36	0.35	0.14	0.82	BAT06990.1(Os09g0241100, partial [Oryza sativa Japonica Group])	GO:0006974(biological_process:cellular response to DNA damage stimulus); GO:0000278(biological_process:mitotic cell cycle); GO:0006281(biological_process:DNA repair); GO:0005634(cellular_component:nucleus); GO:0043596(cellular_component:nuclear replication fork); GO:0061087(biological_process:positive regulation of histone H3-K27 methylation); GO:0031298(cellular_component:replication fork protec…	K11274	WDHD1, CTF4		ENOG410XSJV(S:Function unknown)	ENOG410XSJV(WD repeat and HMG-box DNA binding protein 1)	PF12341.5(Mcl1_mid:Minichromosome loss protein, Mcl1, middle region); PF00400.29(WD40:WD domain, G-beta repeat); PF12894.4(ANAPC4_WD40:Anaphase-promoting complex subunit 4 WD40 domain); PF08662.8(eIF2A:Eukaryotic translation initiation factor eIF2A)	sp|O13046|WDHD1_XENLA(WD repeat and HMG-box DNA-binding protein 1 OS=Xenopus laevis OX=8355 GN=wdhd1 PE=1 SV=1)
Os02g0286891			3.66642	1.87437	0.000503189	0.0477322	yes	up	8.25	12.26	6	27	29.2	32.01	0.3	0.78	0.18	1.77	1.97	1.26	0.42	1.66667	AAU44287.1(unknown protein [Oryza sativa Japonica Group])					COG2801(L:Replication, recombination and repair)	COG2801(Retrotransposon protein)
Os01g0967000			0.00550565	-7.50487	2.68e-08	1.52e-05	yes	down	63	27	22	0	0	0	4.75	2.43	2.3	0	0	0	3.16	0	BAS76390.1(Os01g0967000 [Oryza sativa Japonica Group])	GO:0046540(cellular_component:U4/U6 x U5 tri-snRNP complex); GO:0000387(biological_process:spliceosomal snRNP assembly); GO:0020037(molecular_function:heme binding); GO:0030532(cellular_component:small nuclear ribonucleoprotein complex); GO:0071011(cellular_component:precatalytic spliceosome); GO:0071013(cellular_component:catalytic step 2 spliceosome); GO:0016705(molecular_function:oxidoreductas…	K11096	SNRPD2, SMD2	map03040(Spliceosome)	COG1958(K:Transcription)	COG1958(small nuclear ribonucleoprotein)	PF01423.19(LSM:LSM domain)	sp|P62317|SMD2_MOUSE(Small nuclear ribonucleoprotein Sm D2 OS=Mus musculus OX=10090 GN=Snrpd2 PE=1 SV=1)
Os05g0472400			185.711	7.53691	1.4e-08	8.51e-06	yes	up	0	0	0	30	40	24	0	0	0	1.14	1.51	0.84	0	1.16333	BAS94501.1(Os05g0472400, partial [Oryza sativa Japonica Group])	GO:0016020(cellular_component:membrane); GO:0016021(cellular_component:integral component of membrane); GO:0005385(molecular_function:zinc ion transmembrane transporter activity); GO:0030001(biological_process:metal ion transport); GO:0071577(biological_process:zinc II ion transmembrane transport); GO:0006810(biological_process:transport); GO:0005886(cellular_component:plasma membrane); GO:000681…	K14709	SLC39A1_2_3, ZIP1_2_3		ENOG4111GP2(J:Translation, ribosomal structure and biogenesis)	ENOG4111GP2(processing of precursor 4, ribonuclease P MRP subunit (S. cerevisiae))	PF02535.19(Zip:ZIP Zinc transporter)	sp|Q0DHE3|ZIP9_ORYSJ(Zinc transporter 9 OS=Oryza sativa subsp. japonica OX=39947 GN=ZIP9 PE=3 SV=3)
Os12g0240000			0.365236	-1.4531	4.19e-05	0.00819881	yes	down	196	158	100	44	70	36	1.82	1.67	1.23	0.48	0.76	0.36	1.57333	0.533333	XP_015620172.1(PREDICTED: ABC transporter G family member 49 isoform X3 [Oryza sativa Japonica Group])	GO:0016020(cellular_component:membrane); GO:0005739(cellular_component:mitochondrion)				COG0842(V:Defense mechanisms)	COG0842((ABC) transporter)		sp|Q2QV81|AB49G_ORYSJ(ABC transporter G family member 49 OS=Oryza sativa subsp. japonica OX=39947 GN=ABCG49 PE=2 SV=3)
Os11g0184300			0.00728441	-7.10097	1.65e-07	8e-05	yes	down	40.47	27.98	16.13	0	0	0	5.72	5.02	3.58	0	0	0	4.77333	0	BAT12971.1(Os11g0184300 [Oryza sativa Japonica Group])	GO:0005975(biological_process:carbohydrate metabolic process); GO:0016021(cellular_component:integral component of membrane); GO:0016020(cellular_component:membrane); GO:0005739(cellular_component:mitochondrion); GO:0102483(molecular_function:scopolin beta-glucosidase activity); GO:1901657(biological_process:glycosyl compound metabolic process); GO:0008422(molecular_function:beta-glucosidase acti…	K01188	E3.2.1.21	map00460(Cyanoamino acid metabolism); map00500(Starch and sucrose metabolism); map00940(Phenylpropanoid biosynthesis)	COG2723(G:Carbohydrate transport and metabolism)	COG2723(beta-glucosidase)	PF00232.15(Glyco_hydro_1:Glycosyl hydrolase family 1)	sp|Q53NF0|BGL35_ORYSJ(Putative beta-glucosidase 35 OS=Oryza sativa subsp. japonica OX=39947 GN=BGLU35 PE=3 SV=2)
Os01g0943400			0.0119408	-6.38796	1.03e-05	0.00284587	yes	down	14.29	24.42	11.53	0	0	0	1.08	2.19	1.2	0	0	0	1.49	0	BAS76168.1(Os01g0943400 [Oryza sativa Japonica Group])
Os01g0976500			0.356306	-1.48881	2.63e-05	0.00588154	yes	down	72	67	68	19	28	22	0.89	0.94	1.11	0.27	0.4	0.29	0.98	0.32	BAS76473.1(Os01g0976500, partial [Oryza sativa Japonica Group])	GO:0003779(molecular_function:actin binding); GO:0016310(biological_process:phosphorylation); GO:0016301(molecular_function:kinase activity); GO:0005739(cellular_component:mitochondrion)				ENOG410Y9Y9(S:Function unknown)	ENOG410Y9Y9(Kinase interacting)	PF07765.9(KIP1:KIP1-like protein)	sp|F4IJK1|NET2D_ARATH(Protein NETWORKED 2D OS=Arabidopsis thaliana OX=3702 GN=NET2D PE=3 SV=1)
Os01g0965900			0.472855	-1.08053	0.000496605	0.0476662	yes	down	1051	1022	667	183	416	658	53.61	61.14	46.42	11.16	25.29	36.86	53.7233	24.4367	XP_015650212.1(PREDICTED: uncharacterized protein LOC4324469 isoform X1 [Oryza sativa Japonica Group])	GO:0005886(cellular_component:plasma membrane)				ENOG410XWZ5(S:Function unknown)	ENOG410XWZ5(-)	PF07366.9(SnoaL:SnoaL-like polyketide cyclase)		4324469
Os07g0439000			0.341144	-1.55155	7.43e-08	3.92e-05	yes	down	146	121	146	37	39	57	2.11	2.01	2.81	0.63	0.66	0.88	2.31	0.723333	BAG97804.1(unnamed protein product [Oryza sativa Japonica Group])
Os05g0408900			2.30535	1.20499	2.71e-05	0.00588154	yes	up	4631	3993	3397	10558	7280	6569	74.64	74.22	73.54	200.57	138.39	113.71	74.1333	150.89	XP_015640505.1(PREDICTED: 1-deoxy-D-xylulose-5-phosphate synthase 1, chloroplastic [Oryza sativa Japonica Group])	GO:0052865(biological_process:1-deoxy-D-xylulose 5-phosphate biosynthetic process); GO:0016114(biological_process:terpenoid biosynthetic process); GO:0009228(biological_process:thiamine biosynthetic process); GO:0009570(cellular_component:chloroplast stroma); GO:0008661(molecular_function:1-deoxy-D-xylulose-5-phosphate synthase activity); GO:0008299(biological_process:isoprenoid biosynthetic proc…	K01662	dxs	map00730(Thiamine metabolism); map00900(Terpenoid backbone biosynthesis)	COG1154(O:Posttranslational modification, protein turnover, chaperones)	COG1154(zinc ion binding)	PF13292.3(DXP_synthase_N:1-deoxy-D-xylulose-5-phosphate synthase); PF02779.21(Transket_pyr:Transketolase, pyrimidine binding domain); PF02780.17(Transketolase_C:Transketolase, C-terminal domain); PF02775.18(TPP_enzyme_C:Thiamine pyrophosphate enzyme, C-terminal TPP binding domain); PF00676.17(E1_dh:Dehydrogenase E1 component); PF00456.18(Transketolase_N:Transketolase, thiamine diphosphate binding…	sp|O22567|DXS1_ORYSJ(1-deoxy-D-xylulose-5-phosphate synthase 1, chloroplastic OS=Oryza sativa subsp. japonica OX=39947 GN=CLA1 PE=2 SV=2)	4338768
Os03g0290300			3.68019	1.87978	1.16e-06	0.000466683	yes	up	168	243	205	952	585	469	6.44	10.32	10.62	42.81	26.56	19	9.12667	29.4567	XP_015627771.1(PREDICTED: omega-3 fatty acid desaturase, endoplasmic reticulum [Oryza sativa Japonica Group])	GO:0006629(biological_process:lipid metabolic process); GO:0016021(cellular_component:integral component of membrane); GO:0016020(cellular_component:membrane); GO:0005739(cellular_component:mitochondrion); GO:0016717(molecular_function:oxidoreductase activity, acting on paired donors, with oxidation of a pair of donors resulting in the reduction of molecular oxygen to two molecules of water); GO:…	K10257	FAD3, FAD7, FAD8, desB		COG3239(I:Lipid transport and metabolism)	COG3239(linoleoyl-CoA desaturase activity)	PF00487.21(FA_desaturase:Fatty acid desaturase)	sp|P48621|FAD3C_SOYBN(Omega-3 fatty acid desaturase, chloroplastic OS=Glycine max OX=3847 GN=FAD7 PE=2 SV=1)
Os03g0629800			29.3011	4.87288	7.47e-19	1.81e-15	yes	up	4	12	0	115	151	167	0.19	0.67	0	6.64	8.62	8.72	0.286667	7.99333	ABF97744.1(expressed protein [Oryza sativa Japonica Group])
Os04g0571600			3.07509	1.62063	0.000237425	0.0284021	yes	up	24.47	20.43	9.49	44	43.33	62	0.47	0.45	0.24	1	0.98	1.28	0.386667	1.08667	XP_015634125.1(PREDICTED: protein DETOXIFICATION 49 [Oryza sativa Japonica Group])	GO:0006855(biological_process:drug transmembrane transport); GO:0016021(cellular_component:integral component of membrane); GO:0016020(cellular_component:membrane); GO:0015297(molecular_function:antiporter activity); GO:0015238(molecular_function:drug transmembrane transporter activity); GO:0022857(molecular_function:transmembrane transporter activity); GO:0055085(biological_process:transmembrane…	K03327	TC.MATE, SLC47A, norM, mdtK, dinF		COG0534(V:Defense mechanisms)	COG0534(Mate efflux family protein)	PF01554.15(MatE:MatE)	sp|O82752|DTX49_ARATH(Protein DETOXIFICATION 49 OS=Arabidopsis thaliana OX=3702 GN=DTX49 PE=2 SV=1)	4336717
Os06g0543601			8.35263	3.06223	2.26e-16	4.21e-13	yes	up	32	33	9	143	181	246	1.25	1.5	0.47	6.7	8.41	10.44	1.07333	8.51667	BAD53537.1(hypothetical protein [Oryza sativa Japonica Group])					ENOG410YQM8(S:Function unknown)	ENOG410YQM8(HMG-Y-related protein)	PF12620.5(DUF3778:Protein of unknown function (DUF3778))
Os06g0614100			2.44597	1.29041	0.000258756	0.0305031	yes	up	39	31	18	58	65	74	0.88	0.81	0.55	1.56	1.74	1.8	0.746667	1.7	XP_015644001.1(PREDICTED: transcription factor HBP-1b(c38) isoform X2 [Oryza sativa Japonica Group])	GO:0043565(molecular_function:sequence-specific DNA binding); GO:0003700(molecular_function:transcription factor activity, sequence-specific DNA binding); GO:0005634(cellular_component:nucleus); GO:0006952(biological_process:defense response); GO:0006355(biological_process:regulation of transcription, DNA-templated); GO:0006351(biological_process:transcription, DNA-templated); GO:0005515(molecula…	K14431	TGA	map04075(Plant hormone signal transduction)	ENOG41106HV(S:Function unknown); ENOG410YSUA(S:Function unknown); ENOG411073K(S:Function unknown)	ENOG41106HV(Basic region leucine zipper); ENOG410YSUA(Basic region leucine zipper); ENOG411073K(Basic region leucine zipper)	PF14144.3(DOG1:Seed dormancy control); PF00170.18(bZIP_1:bZIP transcription factor); PF07716.12(bZIP_2:Basic region leucine zipper)	sp|Q69T21|TGAL8_ORYSJ(Transcription factor TGAL8 OS=Oryza sativa subsp. japonica OX=39947 GN=TGAL8 PE=1 SV=1)	4341530
Os06g0200800			4.89984	2.29273	3.34e-06	0.00115806	yes	up	21.48	14.19	4.94	36.68	65.54	79.48	1.01	0.78	0.31	2.08	3.67	4.07	0.7	3.27333	BAS96653.1(Os06g0200800, partial [Oryza sativa Japonica Group])	GO:0016021(cellular_component:integral component of membrane); GO:0016020(cellular_component:membrane)
Os09g0110300			0.107179	-3.22191	6.22e-11	5.6e-08	yes	down	60	75	62	4	9	7	2.69	4.05	3.78	0.22	0.48	0.34	3.50667	0.346667	XP_015612108.1(PREDICTED: kynurenine formamidase [Oryza sativa Japonica Group])	GO:0019441(biological_process:tryptophan catabolic process to kynurenine); GO:0071944(cellular_component:cell periphery); GO:0005576(cellular_component:extracellular region); GO:0009414(biological_process:response to water deprivation); GO:0009651(biological_process:response to salt stress); GO:0009409(biological_process:response to cold); GO:0004061(molecular_function:arylformamidase activity)				COG1878(T:Signal transduction mechanisms)	COG1878(LRR receptor-like serine threonine-protein kinase)	PF04199.10(Cyclase:Putative cyclase)	sp|Q6YX89|CYL4_ORYSJ(Cyclase-like protein 4 OS=Oryza sativa subsp. japonica OX=39947 GN=CYL4 PE=2 SV=1)	4346391
Os09g0240975			9.35891	3.22634	4.57e-09	3.27e-06	yes	up	7.69	6.32	6.47	63.88	62.94	40.57	0.09	0.08	0.1	0.87	0.86	0.5	0.09	0.743333	XP_015612559.1(PREDICTED: WD repeat and HMG-box DNA-binding protein 1 [Oryza sativa Japonica Group])		K11274	WDHD1, CTF4		ENOG410XSJV(S:Function unknown)	ENOG410XSJV(WD repeat and HMG-box DNA binding protein 1)		sp|O13046|WDHD1_XENLA(WD repeat and HMG-box DNA-binding protein 1 OS=Xenopus laevis OX=8355 GN=wdhd1 PE=1 SV=1)
Os11g0707000			2.2771	1.18719	3.66e-05	0.00739944	yes	up	19964	18846	17886	46130	42460	26735.5	696.38	571.91	631.05	1450.98	1308.11	752.45	633.113	1170.51	BAA97584.1(RuBisCO activase small isoform precursor [Oryza sativa])	GO:0003700(molecular_function:transcription factor activity, sequence-specific DNA binding); GO:0009570(cellular_component:chloroplast stroma); GO:0005524(molecular_function:ATP binding)				COG1222(O:Posttranslational modification, protein turnover, chaperones)	COG1222(26S protease regulatory subunit)	PF00004.26(AAA:ATPase family associated with various cellular activities (AAA))	sp|P93431|RCA_ORYSJ(Ribulose bisphosphate carboxylase/oxygenase activase, chloroplastic OS=Oryza sativa subsp. japonica OX=39947 GN=RCA PE=1 SV=2)
Os07g0510500			2.28868	1.19452	0.000262848	0.0307233	yes	up	432	431	698	894	1589	938	9.67	11.11	20.9	23.68	41.96	22.56	13.8933	29.4	XP_015645268.1(PREDICTED: anthocyanidin 3-O-glucosyltransferase 2 [Oryza sativa Japonica Group])	GO:0043231(cellular_component:intracellular membrane-bounded organelle); GO:0052696(biological_process:flavonoid glucuronidation); GO:0009813(biological_process:flavonoid biosynthetic process); GO:0080043(molecular_function:quercetin 3-O-glucosyltransferase activity); GO:0016740(molecular_function:transferase activity); GO:0080044(molecular_function:quercetin 7-O-glucosyltransferase activity); GO…				COG1819(S:Function unknown)	COG1819(Transferase)	PF00201.15(UDPGT:UDP-glucoronosyl and UDP-glucosyl transferase)	sp|Q6VAA7|U88B1_STERE(UDP-glycosyltransferase 88B1 OS=Stevia rebaudiana OX=55670 GN=UGT88B1 PE=2 SV=1)	4343353
Os07g0520300			21.8619	4.45035	1.53e-20	4.13e-17	yes	up	7.37	11.98	15.43	125.86	193.24	423.11	0.2	0.39	0.43	3.35	5.42	10.85	0.34	6.54	XP_015647461.1(PREDICTED: cytochrome P450 716B1 [Oryza sativa Japonica Group])	GO:0004497(molecular_function:monooxygenase activity); GO:0016125(biological_process:sterol metabolic process); GO:0020037(molecular_function:heme binding); GO:0016132(biological_process:brassinosteroid biosynthetic process); GO:0016705(molecular_function:oxidoreductase activity, acting on paired donors, with incorporation or reduction of molecular oxygen); GO:0010268(biological_process:brassinos…				COG2124(Q:Secondary metabolites biosynthesis, transport and catabolism)	COG2124(Cytochrome p450)	PF00067.19(p450:Cytochrome P450)	sp|Q50EK1|C16B1_PICSI(Cytochrome P450 716B1 OS=Picea sitchensis OX=3332 GN=CYP716B1 PE=2 SV=1)	4343399
Os05g0104000			0.327712	-1.6095	4.59e-05	0.00884409	yes	down	131	132	222	46	63	42	2	2.3	4.5	0.82	1.13	0.68	2.93333	0.876667	XP_015637516.1(PREDICTED: formin-like protein 14 [Oryza sativa Japonica Group])	GO:0016021(cellular_component:integral component of membrane); GO:0016020(cellular_component:membrane)				ENOG410XQR0(S:Function unknown); ENOG410XQWC(S:Function unknown); ENOG410ZK55(U:Intracellular trafficking, secretion, and vesicular transport)	ENOG410XQR0(inverted formin, FH2 and WH2 domain containing); ENOG410XQWC(inverted formin, FH2 and WH2 domain containing); ENOG410ZK55(Formin Homology 2 Domain)	PF02181.20(FH2:Formin Homology 2 Domain)	sp|Q0DLG0|FH14_ORYSJ(Formin-like protein 14 OS=Oryza sativa subsp. japonica OX=39947 GN=FH14 PE=2 SV=1)	4337546
Os10g0320100			2.31883	1.2134	2.92e-11	2.84e-08	yes	up	534.24	382	380	682	876	1276	12.34	10.16	11.75	18.65	23.87	31.68	11.4167	24.7333	XP_015613041.1(PREDICTED: flavonoid 3'-monooxygenase [Oryza sativa Japonica Group])	GO:0004497(molecular_function:monooxygenase activity); GO:0016020(cellular_component:membrane); GO:0020037(molecular_function:heme binding); GO:0016709(molecular_function:oxidoreductase activity, acting on paired donors, with incorporation or reduction of molecular oxygen, NAD(P)H as one donor, and incorporation of one atom of oxygen); GO:0044550(biological_process:secondary metabolite biosynthet…	K05280	CYP75B1	map00941(Flavonoid biosynthesis); map00944(Flavone and flavonol biosynthesis)	COG2124(Q:Secondary metabolites biosynthesis, transport and catabolism)	COG2124(Cytochrome p450)	PF00067.19(p450:Cytochrome P450)	sp|Q7G602|C75B3_ORYSJ(Flavonoid 3'-monooxygenase CYP75B3 OS=Oryza sativa subsp. japonica OX=39947 GN=CYP75B3 PE=2 SV=1)	4348304
Os06g0319133			2.99286	1.58152	0.000167399	0.0222138	yes	up	27.55	30	60	99	105	136.8	3.88	5.27	12.31	18.48	18.78	22.74	7.15333	20	BAS97490.1(Os06g0319366 [Oryza sativa Japonica Group])
Os01g0654400			0.46657	-1.09983	8.69e-05	0.0135347	yes	down	286.65	224.91	158.84	94.77	70.84	119.19	62.35	63.99	52.9	29.22	20.43	32.34	59.7467	27.33	BAB90450.1(hypothetical protein [Oryza sativa Japonica Group])	GO:0009536(cellular_component:plastid)				ENOG41105WS(S:Function unknown); ENOG410XWNR(S:Function unknown)	ENOG41105WS(-); ENOG410XWNR(seed maturation protein PM41)			4324175
Os05g0209500			2.12722	1.08897	0.0001841	0.02353	yes	up	97	72	81	170	175	139	9.34	8.38	10.99	20.75	20.79	15.23	9.57	18.9233	XP_015638043.1(PREDICTED: uncharacterized protein LOC4338091 [Oryza sativa Japonica Group])	GO:0016021(cellular_component:integral component of membrane); GO:0016020(cellular_component:membrane)				ENOG410YUNQ(S:Function unknown)	ENOG410YUNQ(-)			4338091
Os01g0959750			0.00116852	-9.7411	9.54e-39	1.16e-34	yes	down	1609	1166	929	0	3	1	324.71	305.07	284.34	0	0.8	0.25	304.707	0.35
Os10g0132300			3.02553	1.59719	2.19e-08	1.3e-05	yes	up	98	82	79	178	189	379	8.35	8.52	8.94	18.97	19.52	36.28	8.60333	24.9233	XP_015613103.1(PREDICTED: protein GOS9 [Oryza sativa Japonica Group])	GO:0030246(molecular_function:carbohydrate binding)				ENOG41105C7(S:Function unknown); ENOG410ZS5G(S:Function unknown); ENOG41104IH(S:Function unknown); ENOG41118E8(S:Function unknown)	ENOG41105C7(Jacalin-like lectin domain); ENOG410ZS5G(jasmonate-induced protein); ENOG41104IH(Jacalin-like lectin domain); ENOG41118E8(Dirigent-like protein)	PF01419.14(Jacalin:Jacalin-like lectin domain)	sp|Q5U9T2|LECH_HORVU(Horcolin OS=Hordeum vulgare OX=4513 PE=3 SV=1)	4348043
Os07g0539300			0.473863	-1.07746	7.66e-05	0.0123154	yes	down	1149.45	1320.57	1664.87	407	598	919	20.37	26.7	39.19	8.52	12.5	17.39	28.7533	12.8033	XP_015647405.1(PREDICTED: glucan endo-1,3-beta-glucosidase 12 [Oryza sativa Japonica Group])	GO:0046658(cellular_component:anchored component of plasma membrane); GO:0030247(molecular_function:polysaccharide binding); GO:0016787(molecular_function:hydrolase activity); GO:0005975(biological_process:carbohydrate metabolic process); GO:0004553(molecular_function:hydrolase activity, hydrolyzing O-glycosyl compounds)				ENOG41107PB(S:Function unknown)	ENOG41107PB(glucan endo-1-3-beta-glucosidase)	PF00332.15(Glyco_hydro_17:Glycosyl hydrolases family 17); PF07983.10(X8:X8 domain)	sp|Q8VYE5|E1312_ARATH(Glucan endo-1,3-beta-glucosidase 12 OS=Arabidopsis thaliana OX=3702 GN=At4g29360 PE=1 SV=1)	9268304
Os01g0960800			0.108379	-3.20584	1.87e-30	1.13e-26	yes	down	354	302	193	21	32	32	23.79	24.06	17.9	1.74	2.61	2.39	21.9167	2.24667	XP_015627964.1(PREDICTED: mitochondrial import inner membrane translocase subunit tim16 [Oryza sativa Japonica Group])	GO:0005744(cellular_component:mitochondrial inner membrane presequence translocase complex); GO:0030150(biological_process:protein import into mitochondrial matrix)	K17805	PAM16, TIM16		ENOG411286G(S:Function unknown)	ENOG411286G(-)	PF03656.10(Pam16:Pam16)	sp|Q93VV9|TM16B_ARATH(Mitochondrial import inner membrane translocase subunit PAM16 like 2 OS=Arabidopsis thaliana OX=3702 GN=PAM16L2 PE=2 SV=1)	9268634
Os01g0944100			0.0135686	-6.20359	2.34e-05	0.0054096	yes	down	13	20	11	0	0	0	0.16	0.29	0.18	0	0	0	0.21	0	BAS76177.1(Os01g0944100, partial [Oryza sativa Japonica Group])
Os02g0133400			0.0175151	-5.83525	0.000118763	0.0170653	yes	down	13	10	11	0	0	0	0.49	0.43	0.56	0	0	0	0.493333	0	BAS76842.1(Os02g0133400, partial [Oryza sativa Japonica Group])	GO:0005737(cellular_component:cytoplasm); GO:0016363(cellular_component:nuclear matrix); GO:0006281(biological_process:DNA repair); GO:0005634(cellular_component:nucleus); GO:0005819(cellular_component:spindle); GO:0000785(cellular_component:chromatin); GO:0009506(cellular_component:plasmodesma); GO:0007064(biological_process:mitotic sister chromatid cohesion); GO:0003682(molecular_function:chrom…	K06669	SMC3, CSPG6		COG1196(D:Cell cycle control, cell division, chromosome partitioning); COG1196(K:Transcription); COG1196(L:Replication, recombination and repair)	COG1196(Component of the Mediator complex, a coactivator involved in regulated gene transcription of nearly all RNA polymerase II-dependent genes. Mediator functions as a bridge to convey information from gene-specific regulatory proteins to the basal RNA polymerase II transcription machinery. Mediator is recruited to promoters by direct interactions with regulatory proteins and serves as a scaff…		sp|Q56YN8|SMC3_ARATH(Structural maintenance of chromosomes protein 3 OS=Arabidopsis thaliana OX=3702 GN=SMC3 PE=2 SV=1)
Os01g0511600			2.73531	1.45171	0.000127986	0.0180553	yes	up	750	988	944	2825	2522	1209	17.72	26.92	29.88	79.43	82.66	30.87	24.84	64.32	BAG92849.1(unnamed protein product [Oryza sativa Japonica Group])	GO:0009536(cellular_component:plastid); GO:0043879(molecular_function:glycolate transmembrane transporter activity); GO:0016021(cellular_component:integral component of membrane); GO:0016020(cellular_component:membrane); GO:0009706(cellular_component:chloroplast inner membrane); GO:0009658(biological_process:chloroplast organization); GO:0009853(biological_process:photorespiration); GO:0097339(bi…				COG1346(M:Cell wall/membrane/envelope biogenesis)	COG1346(cytolysis)		sp|Q9FVQ4|PLGG1_ARATH(Plastidal glycolate/glycerate translocator 1, chloroplastic OS=Arabidopsis thaliana OX=3702 GN=PLGG1 PE=1 SV=1)
Os01g0872900			32.9491	5.04217	1.75e-06	0.000634532	yes	up	19.18	10	0	252.89	315.36	252.03	0.23	0.17	0	4.56	4.82	3.46	0.133333	4.28	XP_015622078.1(PREDICTED: uncharacterized protein LOC4324954 isoform X1 [Oryza sativa Japonica Group])	GO:0016788(molecular_function:hydrolase activity, acting on ester bonds); GO:0005739(cellular_component:mitochondrion); GO:0005840(cellular_component:ribosome)				ENOG41105FW(S:Function unknown); ENOG41119X6(S:Function unknown); ENOG410Z1UH(S:Function unknown)	ENOG41105FW(Plant transposon protein); ENOG41119X6(Plant transposon protein); ENOG410Z1UH(transposon protein)	PF04827.11(Plant_tran:Plant transposon protein); PF13359.3(DDE_Tnp_4:DDE superfamily endonuclease)		4324954
Os04g0518400			2.24183	1.16468	0.000359478	0.0384562	yes	up	232	110	77	230	280	340	3.71	2.02	1.64	4.33	5.27	5.82	2.45667	5.14	XP_015633749.1(PREDICTED: phenylalanine ammonia-lyase [Oryza sativa Japonica Group])	GO:0005737(cellular_component:cytoplasm); GO:0016841(molecular_function:ammonia-lyase activity); GO:0006559(biological_process:L-phenylalanine catabolic process); GO:0016829(molecular_function:lyase activity); GO:0009800(biological_process:cinnamic acid biosynthetic process); GO:0003824(molecular_function:catalytic activity); GO:0045548(molecular_function:phenylalanine ammonia-lyase activity); GO…	K10775	PAL	map00360(Phenylalanine metabolism); map00940(Phenylpropanoid biosynthesis)	COG2986(E:Amino acid transport and metabolism)	COG2986(histidine ammonia-lyase)	PF00221.16(Lyase_aromatic:Aromatic amino acid lyase)	sp|Q43210|PALY_WHEAT(Phenylalanine ammonia-lyase OS=Triticum aestivum OX=4565 GN=PAL PE=3 SV=1)	4336415
Os09g0472700			3.16577	1.66256	0.000527906	0.0493357	yes	up	37	38	42	56	80	234	1.42	2.33	3.58	2.63	3.65	10.35	2.44333	5.54333	BAT08575.1(Os09g0472700 [Oryza sativa Japonica Group])	GO:0016021(cellular_component:integral component of membrane); GO:0016020(cellular_component:membrane)				ENOG41123UD(S:Function unknown); ENOG410XTMI(S:Function unknown)	ENOG41123UD(EG45-like domain containing); ENOG410XTMI(DPBB_1)	PF03330.15(DPBB_1:Lytic transglycolase)	sp|Q9ZP41|EGC_CITJA(EG45-like domain containing protein OS=Citrus jambhiri OX=64884 GN=CjBAp12 PE=1 SV=1)
Os08g0424100			4.7038	2.23383	0.0002232	0.0269661	yes	up	9	6	6	17	27	51	0.42	0.33	0.38	0.96	1.58	2.67	0.376667	1.73667	BAT05488.1(Os08g0424100 [Oryza sativa Japonica Group])	GO:0016020(cellular_component:membrane); GO:0046872(molecular_function:metal ion binding); GO:0006730(biological_process:one-carbon metabolic process); GO:0004089(molecular_function:carbonate dehydratase activity); GO:0008270(molecular_function:zinc ion binding)	K01674	cah	map00910(Nitrogen metabolism)	COG3338(P:Inorganic ion transport and metabolism)	COG3338(Carbonic anhydrase)	PF00194.18(Carb_anhydrase:Eukaryotic-type carbonic anhydrase)	sp|Q8L817|ATCA7_ARATH(Alpha carbonic anhydrase 7 OS=Arabidopsis thaliana OX=3702 GN=ACA7 PE=2 SV=1)
Os02g0237801			6.224	2.63784	7.15e-09	4.68e-06	yes	up	16	9	14	85	62	73	0.1	0.07	0.12	0.65	0.47	0.5	0.0966667	0.54	BAS77828.1(Os02g0237801 [Oryza sativa Japonica Group])	GO:0005737(cellular_component:cytoplasm); GO:0048759(biological_process:xylem vessel member cell differentiation); GO:0016768(molecular_function:spermine synthase activity); GO:0006596(biological_process:polyamine biosynthetic process); GO:0003824(molecular_function:catalytic activity); GO:0009926(biological_process:auxin polar transport); GO:0010487(molecular_function:thermospermine synthase act…	K18787	ACL5		COG0421(E:Amino acid transport and metabolism)	COG0421(Catalyzes the production of spermidine from putrescine and decarboxylated S-adenosylmethionine (dcSAM), which serves as an aminopropyl donor (By similarity))
Os01g0943900			0.00257883	-8.59907	2.17e-11	2.2e-08	yes	down	79.32	114.99	40.57	0	0	0	3.83	6.46	2.78	0	0	0	4.35667	0	BAS76166.1(Os01g0943000 [Oryza sativa Japonica Group])	GO:0005634(cellular_component:nucleus); GO:0035064(molecular_function:methylated histone binding); GO:0008270(molecular_function:zinc ion binding)	K11346	ING4		COG5034(B:Chromatin structure and dynamics)	COG5034(Inhibitor of growth family member)
Os01g0825800			2.04151	1.02964	5.53e-06	0.00178923	yes	up	320	214	287	355	641	598	8.75	6.56	10.32	11.36	20.1	17.92	8.54333	16.46	XP_015626639.1(PREDICTED: sodium-coupled neutral amino acid transporter 5 isoform X2 [Oryza sativa Japonica Group])	GO:0016020(cellular_component:membrane); GO:0003333(biological_process:amino acid transmembrane transport); GO:0016021(cellular_component:integral component of membrane); GO:0015171(molecular_function:amino acid transmembrane transporter activity)				COG0814(E:Amino acid transport and metabolism)	COG0814(amino acid transport)	PF01490.15(Aa_trans:Transmembrane amino acid transporter protein); PF03222.10(Trp_Tyr_perm:Tryptophan/tyrosine permease family)	sp|Q9LYM2|AVT6C_ARATH(Amino acid transporter AVT6C OS=Arabidopsis thaliana OX=3702 GN=AVT6C PE=2 SV=1)	4327515
Os01g0770700			2.01973	1.01416	0.000381793	0.0397917	yes	up	635	403	408	915	576	1171	61.52	49.34	58.12	117.75	71.22	133.66	56.3267	107.543	XP_015630809.1(PREDICTED: copper transporter 1 [Oryza sativa Japonica Group])	GO:0016020(cellular_component:membrane); GO:0006810(biological_process:transport); GO:0006878(biological_process:cellular copper ion homeostasis); GO:0051119(molecular_function:sugar transmembrane transporter activity); GO:0016021(cellular_component:integral component of membrane); GO:0006825(biological_process:copper ion transport); GO:0034219(biological_process:carbohydrate transmembrane transp…	K14686	SLC31A1, CTR1		ENOG4111I8D(P:Inorganic ion transport and metabolism)	ENOG4111I8D(ATPase activity)	PF04145.12(Ctr:Ctr copper transporter family)	sp|Q94EE4|COPT1_ORYSJ(Copper transporter 1 OS=Oryza sativa subsp. japonica OX=39947 GN=COPT1 PE=2 SV=1)	4324610
Os03g0269900			2.07801	1.0552	6.33e-05	0.0108645	yes	up	345.23	432.4	324.43	768.35	725.28	577.65	6.99	10.06	8.77	18.36	17.29	12.54	8.60667	16.0633	XP_015632779.1(PREDICTED: uncharacterized protein LOC4332381 [Oryza sativa Japonica Group])	GO:0008375(molecular_function:acetylglucosaminyltransferase activity); GO:0016021(cellular_component:integral component of membrane); GO:0016020(cellular_component:membrane)				ENOG410YRJG(S:Function unknown)	ENOG410YRJG(Core 1 synthase, glycoprotein-N-acetylgalactosamine 3-beta-galactosyltransferase, 1)	PF04646.9(DUF604:Protein of unknown function, DUF604); PF02434.13(Fringe:Fringe-like)		4332381
Os08g0428800			2.50538	1.32503	9.86e-05	0.0146883	yes	up	187	299	136	548	444	396	11.22	21.16	11.2	40.22	32.13	26.27	14.5267	32.8733	XP_015648585.1(PREDICTED: HMG-Y-related protein A [Oryza sativa Japonica Group])	GO:0031936(biological_process:negative regulation of chromatin silencing); GO:0043565(molecular_function:sequence-specific DNA binding); GO:0016584(biological_process:nucleosome positioning); GO:0005730(cellular_component:nucleolus); GO:0006334(biological_process:nucleosome assembly); GO:0000786(cellular_component:nucleosome); GO:2000014(biological_process:regulation of endosperm development); GO…				ENOG410YQM8(S:Function unknown)	ENOG410YQM8(HMG-Y-related protein)	PF00538.16(Linker_histone:linker histone H1 and H5 family)	sp|Q9FYS5|HMGYA_MAIZE(HMG-Y-related protein A OS=Zea mays OX=4577 GN=HMGIY2 PE=1 SV=1)	4345627
Os03g0303100			9.84724	3.29972	1.11e-39	2.71e-35	yes	up	51	51	27	306	362	516	1.45	1.67	1.03	10.34	12.16	15.81	1.38333	12.77	XP_015629086.1(PREDICTED: serine/arginine repetitive matrix protein 2 [Oryza sativa Japonica Group])					ENOG410YCVB(S:Function unknown); ENOG41101K4(S:Function unknown)	ENOG410YCVB(expressed protein); ENOG41101K4(expressed protein)	PF07816.8(DUF1645:Protein of unknown function (DUF1645))		4332586
Os02g0771700			3.79778	1.92516	7.46e-05	0.0121377	yes	up	44.13	48.36	69.17	225.95	239.28	89.77	0.98	1.24	2.06	5.95	6.28	2.15	1.42667	4.79333	XP_015625926.1(PREDICTED: glucan endo-1,3-beta-glucosidase 12 [Oryza sativa Japonica Group])	GO:0016787(molecular_function:hydrolase activity); GO:0005975(biological_process:carbohydrate metabolic process); GO:0030247(molecular_function:polysaccharide binding); GO:0016798(molecular_function:hydrolase activity, acting on glycosyl bonds); GO:0046658(cellular_component:anchored component of plasma membrane); GO:0008152(biological_process:metabolic process); GO:0004553(molecular_function:hyd…				ENOG410Y94B(G:Carbohydrate transport and metabolism)	ENOG410Y94B(glucan endo-1-3-beta-glucosidase)	PF00332.15(Glyco_hydro_17:Glycosyl hydrolases family 17); PF07983.10(X8:X8 domain)	sp|Q9FJU9|E1313_ARATH(Glucan endo-1,3-beta-glucosidase 13 OS=Arabidopsis thaliana OX=3702 GN=At5g56590 PE=1 SV=1)	4330874
Os04g0459500			2.73889	1.45359	8.6e-05	0.0135347	yes	up	25069	32712	23294	94034	58653	40683	716.42	1080.06	894.31	3197.42	1983.85	1254.83	896.93	2145.37	XP_015635988.1(PREDICTED: glyceraldehyde-3-phosphate dehydrogenase A, chloroplastic [Oryza sativa Japonica Group])	GO:0050661(molecular_function:NADP binding); GO:0009536(cellular_component:plastid); GO:0051287(molecular_function:NAD binding); GO:0016620(molecular_function:oxidoreductase activity, acting on the aldehyde or oxo group of donors, NAD or NADP as acceptor); GO:0000166(molecular_function:nucleotide binding); GO:0048046(cellular_component:apoplast); GO:0004365(molecular_function:glyceraldehyde-3-pho…	K05298	GAPA	map00710(Carbon fixation in photosynthetic organisms)	COG0057(G:Carbohydrate transport and metabolism)	COG0057(glyceraldehyde3phosphate dehydrogenase)	PF02800.17(Gp_dh_C:Glyceraldehyde 3-phosphate dehydrogenase, C-terminal domain); PF00044.21(Gp_dh_N:Glyceraldehyde 3-phosphate dehydrogenase, NAD binding domain)	sp|P09315|G3PA_MAIZE(Glyceraldehyde-3-phosphate dehydrogenase A, chloroplastic OS=Zea mays OX=4577 GN=GAPA PE=2 SV=1)	4336044
Os03g0248225			54.8725	5.77801	0.000268284	0.0310069	yes	up	0	0	0	8.48	12.78	6.88	0	0	0	0.33	0.49	0.24	0	0.353333	BAS83264.1(Os03g0248200, partial [Oryza sativa Japonica Group])	GO:0004497(molecular_function:monooxygenase activity); GO:0020037(molecular_function:heme binding); GO:0016021(cellular_component:integral component of membrane); GO:0016705(molecular_function:oxidoreductase activity, acting on paired donors, with incorporation or reduction of molecular oxygen); GO:0005506(molecular_function:iron ion binding); GO:0055114(biological_process:oxidation-reduction pro…				COG2124(Q:Secondary metabolites biosynthesis, transport and catabolism)	COG2124(Cytochrome p450)		sp|Q8VWZ7|C76B6_CATRO(Geraniol 8-hydroxylase OS=Catharanthus roseus OX=4058 GN=CYP76B6 PE=1 SV=1)
Os11g0189600			0.0133999	-6.22164	1.37e-06	0.000529398	yes	down	78	77	11	0	2	0	1.22	1.37	0.23	0	0.04	0	0.94	0.0133333	XP_015617632.1(PREDICTED: parkeol synthase isoform X1 [Oryza sativa Japonica Group])	GO:0016866(molecular_function:intramolecular transferase activity); GO:0016021(cellular_component:integral component of membrane); GO:0016020(cellular_component:membrane); GO:0016853(molecular_function:isomerase activity); GO:0005739(cellular_component:mitochondrion)	K19010	OSC2	map00909(Sesquiterpenoid and triterpenoid biosynthesis)	COG1657(O:Posttranslational modification, protein turnover, chaperones)	COG1657(Heat shock protein)	PF13243.3(SQHop_cyclase_C:Squalene-hopene cyclase C-terminal domain); PF13249.3(SQHop_cyclase_N:Squalene-hopene cyclase N-terminal domain); PF00432.18(Prenyltrans:Prenyltransferase and squalene oxidase repeat)	sp|H2KWF1|PAKSY_ORYSJ(Parkeol synthase OS=Oryza sativa subsp. japonica OX=39947 GN=Os11g0189600 PE=1 SV=1)	9268610
Os06g0501900			2.30801	1.20665	0.000370536	0.0390922	yes	up	31	39	32	67	62	91	0.81	1.18	1.13	2.09	1.92	2.57	1.04	2.19333	XP_015641878.1(PREDICTED: cytochrome P450 76M5-like [Oryza sativa Japonica Group])	GO:0004497(molecular_function:monooxygenase activity); GO:0016705(molecular_function:oxidoreductase activity, acting on paired donors, with incorporation or reduction of molecular oxygen); GO:0020037(molecular_function:heme binding); GO:0016709(molecular_function:oxidoreductase activity, acting on paired donors, with incorporation or reduction of molecular oxygen, NAD(P)H as one donor, and incorp…				COG2124(Q:Secondary metabolites biosynthesis, transport and catabolism)	COG2124(Cytochrome p450)	PF00067.19(p450:Cytochrome P450)	sp|Q6YTF5|C76M5_ORYSJ(Cytochrome P450 76M5 OS=Oryza sativa subsp. japonica OX=39947 GN=CYP76M5 PE=1 SV=1)
Os09g0421166			0.14132	-2.82296	1.42e-05	0.00355689	yes	down	31	55	31	7	5	3	0.72	1.29	0.85	0.17	0.12	0.07	0.953333	0.12	BAT08127.1(Os09g0421166 [Oryza sativa Japonica Group])	GO:0008017(molecular_function:microtubule binding); GO:0007018(biological_process:microtubule-based movement); GO:0005524(molecular_function:ATP binding); GO:0003777(molecular_function:microtubule motor activity)	K11498	CENPE		COG5059(O:Posttranslational modification, protein turnover, chaperones); ENOG41105WK(S:Function unknown)	COG5059(deoxyhypusine synthase); ENOG41105WK(-)		sp|B9G3M6|KN7I_ORYSJ(Kinesin-like protein KIN-7I OS=Oryza sativa subsp. japonica OX=39947 GN=KIN7I PE=2 SV=2)
Os04g0674750			0.00840342	-6.89481	2.71e-05	0.00588154	yes	down	3.44	45.73	20.3	0	0	0	0.11	1.72	0.89	0	0	0	0.906667	0	XP_015637187.1(PREDICTED: probable acyl-activating enzyme 6 [Oryza sativa Japonica Group])	GO:0003824(molecular_function:catalytic activity); GO:0008152(biological_process:metabolic process)				COG0318(I:Lipid transport and metabolism); COG0318(Q:Secondary metabolites biosynthesis, transport and catabolism)	COG0318(Amp-dependent synthetase and ligase); COG0318(Amp-dependent synthetase and ligase)		sp|Q9FFE6|AAE5_ARATH(Probable acyl-activating enzyme 5, peroxisomal OS=Arabidopsis thaliana OX=3702 GN=AAE5 PE=1 SV=1)
Os01g0662300			2.95028	1.56085	3.79e-07	0.000173385	yes	up	1399	1033	937	3414	3480	1897	159.25	111.18	150.54	294.15	306.96	156.74	140.323	252.617	BAD72371.1(unknown protein [Oryza sativa Japonica Group])	GO:0003735(molecular_function:structural constituent of ribosome); GO:0009507(cellular_component:chloroplast); GO:0006412(biological_process:translation); GO:0005840(cellular_component:ribosome)	K02935	RP-L7, MRPL12, rplL	map03010(Ribosome)	COG0222(S:Function unknown)	COG0222(-)	PF00542.16(Ribosomal_L12:Ribosomal protein L7/L12 C-terminal domain)	sp|O22386|RK12_ORYSJ(50S ribosomal protein L12, chloroplastic OS=Oryza sativa subsp. japonica OX=39947 GN=RPL12-2 PE=2 SV=2)
Os02g0581100			2.44281	1.28854	0.000111443	0.0161089	yes	up	2237	2463	1788	6454	4019	3369	267.08	361.36	305.86	999.09	600.63	466.14	311.433	688.62	XP_015623863.1(PREDICTED: photosystem II 5 kDa protein, chloroplastic [Oryza sativa Japonica Group])					ENOG410Z5TB(S:Function unknown)	ENOG410Z5TB(Photosystem II 5 kDa protein)			4329783
Os09g0268600			2.08973	1.06332	0.000167056	0.0222138	yes	up	490	312	496	906	807	770	5.51	4.07	7.55	12.05	10.76	9.57	5.71	10.7933	XP_015611590.1(PREDICTED: uncharacterized protein LOC4346569 [Oryza sativa Japonica Group])	GO:0008270(molecular_function:zinc ion binding)				ENOG411042V(S:Function unknown); ENOG41106YK(S:Function unknown); ENOG4110479(S:Function unknown); ENOG41114SR(S:Function unknown); COG0814(S:Function unknown)	ENOG411042V(Pfam:MuDR); ENOG41106YK(Plant protein of unknown function); ENOG4110479(Helix-loop-helix DNA-binding domain); ENOG41114SR(ZnF_PMZ); COG0814(ZnF_PMZ)	PF04434.14(SWIM:SWIM zinc finger); PF10551.6(MULE:MULE transposase domain); PF00872.15(Transposase_mut:Transposase, Mutator family)
Os06g0157900			4.10295	2.03666	1.43e-06	0.000542207	yes	up	30	31	50	169	104	148	3.52	4.47	15.94	27.69	20.29	25.71	7.97667	24.5633	BAX24662.1(lipid transfer-like protein [Oryza sativa Indica Group])	GO:0006810(biological_process:transport); GO:0008289(molecular_function:lipid binding); GO:0006869(biological_process:lipid transport)				ENOG41103Q0(U:Intracellular trafficking, secretion, and vesicular transport)	ENOG41103Q0(Plant non-specific lipid-transfer proteins transfer phospholipids as well as galactolipids across membranes. May play a role in wax or cutin deposition in the cell walls of expanding epidermal cells and certain secretory tissues (By similarity))	PF00234.19(Tryp_alpha_amyl:Protease inhibitor/seed storage/LTP family); PF14368.3(LTP_2:Probable lipid transfer)
Os03g0675000			6.07075	2.60188	1.37e-07	6.81e-05	yes	up	16.13	8	14	78.96	78	51	1.11	0.62	0.69	7.12	4.39	3	0.806667	4.83667
Os01g0266200			0.276122	-1.85662	0.000328485	0.0359128	yes	down	39	37	38	5	15	10	0.53	0.58	0.69	0.08	0.24	0.15	0.6	0.156667	BAF04590.1(Os01g0266200, partial [Oryza sativa Japonica Group])					COG0507(L:Replication, recombination and repair); ENOG410Y4KS(S:Function unknown)	COG0507(exodeoxyribonuclease v alpha); ENOG410Y4KS(helicase-like protein)
Os04g0457000			2.40113	1.26371	0.000136789	0.0188737	yes	up	35533.2	31231.6	26270.8	90449.9	59451.5	44491.6	1536.65	1575.9	1541.63	4717.24	3070.21	2100.12	1551.39	3295.86	XP_015636811.1(PREDICTED: chlorophyll a-b binding protein CP24, chloroplastic [Oryza sativa Japonica Group])	GO:0009535(cellular_component:chloroplast thylakoid membrane); GO:0009941(cellular_component:chloroplast envelope); GO:0016168(molecular_function:chlorophyll binding); GO:0031409(molecular_function:pigment binding); GO:0009522(cellular_component:photosystem I); GO:0009523(cellular_component:photosystem II); GO:0009534(cellular_component:chloroplast thylakoid); GO:0010287(cellular_component:plasto…	K08917	LHCB6	map00196(Photosynthesis - antenna proteins)	ENOG410ZGWX(S:Function unknown)	ENOG410ZGWX(Chlorophyll A-B binding protein)	PF00504.18(Chloroa_b-bind:Chlorophyll A-B binding protein)	sp|P36494|CB4_SPIOL(Chlorophyll a-b binding protein CP24, chloroplastic OS=Spinacia oleracea OX=3562 PE=2 SV=1)	4336028
Os01g0322700			4.90875	2.29536	5.86e-05	0.0103147	yes	up	31	34	60	289	76	188	1.69	2.18	4.47	19.17	4.97	11.26	2.78	11.8
Os01g0964400			4.04644	2.01665	3.81e-05	0.00757664	yes	up	8	12	9	31	36	43	0.14	0.23	0.2	0.62	0.72	0.78	0.19	0.706667	BAS76365.1(Os01g0964400 [Oryza sativa Japonica Group])	GO:0006468(biological_process:protein phosphorylation); GO:0016020(cellular_component:membrane); GO:0016310(biological_process:phosphorylation); GO:0016021(cellular_component:integral component of membrane); GO:0004672(molecular_function:protein kinase activity); GO:0000166(molecular_function:nucleotide binding); GO:0004674(molecular_function:protein serine/threonine kinase activity); GO:0005886(…	K04733	IRAK4		COG0515(T:Signal transduction mechanisms)	COG0515(Serine Threonine protein kinase)	PF01453.21(B_lectin:D-mannose binding lectin); PF00954.17(S_locus_glycop:S-locus glycoprotein domain)	sp|Q7FAZ2|LERK2_ORYSJ(G-type lectin S-receptor-like serine/threonine-protein kinase LECRK2 OS=Oryza sativa subsp. japonica OX=39947 GN=LECRK2 PE=3 SV=1)
Os06g0295500			0.268451	-1.89727	2.11e-06	0.000754052	yes	down	62	78	66	10	19	24	0.78	1	1.18	0.14	0.25	0.26	0.986667	0.216667	XP_015642283.1(PREDICTED: uncharacterized protein LOC107275675 [Oryza sativa Japonica Group])	GO:0016021(cellular_component:integral component of membrane); GO:0016020(cellular_component:membrane); GO:0007165(biological_process:signal transduction)				COG0666(S:Function unknown)	COG0666(Ankyrin Repeat)
Os10g0456000			0.34547	-1.53337	0.000407723	0.0417769	yes	down	55.35	56.99	34.18	15.51	15.21	15	2.28	2.73	1.91	0.77	0.75	0.67	2.30667	0.73	XP_015613174.1(PREDICTED: short-chain type dehydrogenase/reductase [Oryza sativa Japonica Group])	GO:0016021(cellular_component:integral component of membrane); GO:0016020(cellular_component:membrane)	K00059	fabG	map00780(Biotin metabolism); map00061(Fatty acid biosynthesis)	COG1028(S:Function unknown); ENOG410YUQM(S:Function unknown)	COG1028(Required for 40S ribosome biogenesis. Involved in nucleolar processing of pre-18S ribosomal RNA and ribosome assembly (By similarity)); ENOG410YUQM(shikimate quinate hydroxycinnamoyltransferase-like)		sp|Q9SQR4|ADRC3_ARATH(NADPH-dependent aldehyde reductase-like protein, chloroplastic OS=Arabidopsis thaliana OX=3702 GN=At3g03980 PE=3 SV=1)
Os10g0131800			15.7155	3.97411	7.02e-10	5.68e-07	yes	up	9	2	1	43	53	77	0.89	0.03	0.02	1.01	0.91	1.31	0.313333	1.07667	XP_015614893.1(PREDICTED: disease resistance protein RPP13 isoform X1 [Oryza sativa Japonica Group])	GO:0043531(molecular_function:ADP binding)				COG4886(S:Function unknown)	COG4886(leucine Rich Repeat)	PF00931.19(NB-ARC:NB-ARC domain); PF13191.3(AAA_16:AAA ATPase domain)	sp|Q9M667|RPP13_ARATH(Disease resistance protein RPP13 OS=Arabidopsis thaliana OX=3702 GN=RPP13 PE=2 SV=2)	9270570
Os06g0216200			3.05045	1.60902	4.79e-05	0.00902099	yes	up	51.74	61.22	36.26	152.72	80.03	180.1	1.48	2.08	1.45	5.19	2.62	5.35	1.67	4.38667	Q69TH4.1(RecName: Full=Putative 12-oxophytodienoate reductase 2; AltName: Full=OPDA-reductase 2; Short=OsOPR2)	GO:0006633(biological_process:fatty acid biosynthetic process); GO:0003959(molecular_function:NADPH dehydrogenase activity); GO:0031408(biological_process:oxylipin biosynthetic process); GO:0016629(molecular_function:12-oxophytodienoate reductase activity); GO:0006629(biological_process:lipid metabolic process); GO:0003824(molecular_function:catalytic activity); GO:0006631(biological_process:fatt…	K05894	OPR	map00592(alpha-Linolenic acid metabolism)	COG1902(C:Energy production and conversion)	COG1902(NADH flavin oxidoreductase, NADH oxidase)	PF00724.17(Oxidored_FMN:NADH:flavin oxidoreductase / NADH oxidase family)	sp|Q69TH4|OPR2_ORYSJ(Putative 12-oxophytodienoate reductase 2 OS=Oryza sativa subsp. japonica OX=39947 GN=OPR2 PE=3 SV=1)
Os01g0956500			3.91261	1.96813	2.48e-24	8.6e-21	yes	up	117	151	103	372	462	523	2.64	3.72	2.98	9.84	12.36	12.04	3.11333	11.4133	BAD88137.1(unknown protein [Oryza sativa Japonica Group])					ENOG4110692(S:Function unknown); ENOG41106KZ(S:Function unknown)	ENOG4110692(-); ENOG41106KZ(-)
Os06g0109801			67.3261	6.07309	0.000237099	0.0284021	yes	up	0	0	0	16.99	10.79	4	0	0	0	0.47	0.3	0.1	0	0.29	BAF08974.1(Os02g0540000, partial [Oryza sativa Japonica Group])	GO:0016310(biological_process:phosphorylation); GO:0046316(molecular_function:gluconokinase activity); GO:0005524(molecular_function:ATP binding); GO:0046177(biological_process:D-gluconate catabolic process)	K00851	E2.7.1.12, gntK, idnK	map00030(Pentose phosphate pathway)	COG3265(G:Carbohydrate transport and metabolism); ENOG410XSTF(S:Function unknown)	COG3265(carbohydrate kinase, thermoresistant glucokinase family); ENOG410XSTF(smg-9 homolog, nonsense mediated mRNA decay factor (C. elegans))
Os01g0186950			0.0116147	-6.4279	8.69e-05	0.0135347	yes	down	8.69	37.72	5.48	0	0	0	0.41	2.08	0.35	0	0	0	0.946667	0	BAD72250.1(unknown protein [Oryza sativa Japonica Group])					ENOG411206Y(S:Function unknown)	ENOG411206Y(transposon protein)		sp|Q94K49|ALP1_ARATH(Protein ANTAGONIST OF LIKE HETEROCHROMATIN PROTEIN 1 OS=Arabidopsis thaliana OX=3702 GN=ALP1 PE=1 SV=1)
Os05g0465900			60.6449	5.92231	0.000106666	0.0156987	yes	up	0	0	0	10	9	12	0	0	0	1.45	1.26	1.56	0	1.42333	XP_015638046.1(PREDICTED: putative respiratory burst oxidase homolog protein H [Oryza sativa Japonica Group])	GO:0050664(molecular_function:oxidoreductase activity, acting on NAD(P)H, oxygen as acceptor); GO:0016021(cellular_component:integral component of membrane); GO:0098869(biological_process:cellular oxidant detoxification); GO:0005509(molecular_function:calcium ion binding); GO:0004601(molecular_function:peroxidase activity); GO:0055114(biological_process:oxidation-reduction process)				ENOG410XNZY(U:Intracellular trafficking, secretion, and vesicular transport)	ENOG410XNZY(NADPH Oxidase)		sp|Q9FJD6|RBOHH_ARATH(Putative respiratory burst oxidase homolog protein H OS=Arabidopsis thaliana OX=3702 GN=RBOHH PE=3 SV=1)
Os07g0545500			0.100276	-3.31795	6.39e-09	4.31e-06	yes	down	57	50	49	1.18	7	7.28	0.55	0.58	0.63	0.01	0.1	0.08	0.586667	0.0633333	XP_015646582.1(PREDICTED: formin-like protein 11 isoform X2 [Oryza sativa Japonica Group])	GO:0016021(cellular_component:integral component of membrane); GO:0016020(cellular_component:membrane)				ENOG410XQR0(S:Function unknown); ENOG4111I3J(S:Function unknown)	ENOG410XQR0(inverted formin, FH2 and WH2 domain containing); ENOG4111I3J(Formin Homology 2 Domain)	PF02181.20(FH2:Formin Homology 2 Domain)	sp|Q0D5P3|FH11_ORYSJ(Formin-like protein 11 OS=Oryza sativa subsp. japonica OX=39947 GN=FH11 PE=2 SV=1)	4343520
Os03g0680300			0.40915	-1.2893	0.000453952	0.0448121	yes	down	214	145	194	32	73	117	10.81	8.73	14.05	2.11	4.2	6.59	11.1967	4.3	BAS85749.1(Os03g0680300 [Oryza sativa Japonica Group])	GO:0005515(molecular_function:protein binding)				COG0666(S:Function unknown); ENOG410XTCJ(S:Function unknown)	COG0666(Ankyrin Repeat); ENOG410XTCJ(Ankyrin Repeat)	PF12796.4(Ank_2:Ankyrin repeats (3 copies)); PF13857.3(Ank_5:Ankyrin repeats (many copies)); PF13606.3(Ank_3:Ankyrin repeat); PF00023.27(Ank:Ankyrin repeat); PF13637.3(Ank_4:Ankyrin repeats (many copies)); PF07719.14(TPR_2:Tetratricopeptide repeat); PF00515.25(TPR_1:Tetratricopeptide repeat); PF13414.3(TPR_11:TPR repeat); PF13424.3(TPR_12:Tetratricopeptide repeat)	sp|Q54DA8|STIP1_DICDI(Protein STIP1 homolog OS=Dictyostelium discoideum OX=44689 GN=sti1 PE=3 SV=1)
Os10g0537100			6.1383	2.61784	1.06e-05	0.00284587	yes	up	13	16	3	73	46	52	0.68	0.98	0.21	4.62	2.87	2.97	0.623333	3.48667	XP_015613852.1(PREDICTED: putative B3 domain-containing protein Os10g0537100 [Oryza sativa Japonica Group])	GO:0005634(cellular_component:nucleus); GO:0003677(molecular_function:DNA binding)				ENOG41103M7(S:Function unknown); ENOG410YHK7(K:Transcription)	ENOG41103M7(B3); ENOG410YHK7(B3 domain-containing)	PF02362.18(B3:B3 DNA binding domain)	sp|Q8LNN8|Y1071_ORYSJ(Putative B3 domain-containing protein Os10g0537100 OS=Oryza sativa subsp. japonica OX=39947 GN=Os10g0537100 PE=3 SV=1)	107278273
Os02g0772100			4.225	2.07895	1.51e-15	2.15e-12	yes	up	378.32	189.13	196.6	625.25	1090.36	1316.84	12.4	7.19	8.68	24.49	42.42	46.75	9.42333	37.8867	BAS81129.1(Os02g0772100, partial [Oryza sativa Japonica Group])					ENOG410YDAP(T:Signal transduction mechanisms); COG2801(L:Replication, recombination and repair)	ENOG410YDAP(Legume lectin domain); COG2801(Retrotransposon protein)
Os10g0571900			18.8707	4.23807	3.37e-16	5.46e-13	yes	up	13	11	0	99	148	167	0.54	0.53	0	4.91	7.27	7.5	0.356667	6.56	XP_015613743.1(PREDICTED: protein FAR1-RELATED SEQUENCE 5-like [Oryza sativa Japonica Group])	GO:0006355(biological_process:regulation of transcription, DNA-templated)				ENOG41108BF(S:Function unknown); ENOG41119Q1(S:Function unknown)	ENOG41108BF(FAR1 DNA-binding domain); ENOG41119Q1(FAR1 DNA-binding domain)	PF03101.12(FAR1:FAR1 DNA-binding domain)	sp|Q9SZL8|FRS5_ARATH(Protein FAR1-RELATED SEQUENCE 5 OS=Arabidopsis thaliana OX=3702 GN=FRS5 PE=1 SV=1)
Os03g0604432			34.3255	5.10121	1.04e-06	0.000426818	yes	up	4	0	0	58	28	29	0.09	0	0	1.52	0.73	0.69	0.03	0.98	XP_015629261.1(PREDICTED: UDP-glucose 6-dehydrogenase 2 [Oryza sativa Japonica Group])	GO:0005975(biological_process:carbohydrate metabolic process); GO:0051287(molecular_function:NAD binding); GO:0005829(cellular_component:cytosol); GO:0006065(biological_process:UDP-glucuronate biosynthetic process); GO:0006024(biological_process:glycosaminoglycan biosynthetic process); GO:0003979(molecular_function:UDP-glucose 6-dehydrogenase activity); GO:0005634(cellular_component:nucleus); GO:…	K00012	UGDH, ugd	map00520(Amino sugar and nucleotide sugar metabolism); map00040(Pentose and glucuronate interconversions); map00053(Ascorbate and aldarate metabolism)	COG1004(U:Intracellular trafficking, secretion, and vesicular transport)	COG1004(presenilin)		sp|B7F958|UGDH2_ORYSJ(UDP-glucose 6-dehydrogenase 2 OS=Oryza sativa subsp. japonica OX=39947 GN=UGD2 PE=2 SV=1)
Os01g0153150			4.12729	2.0452	7.32e-09	4.68e-06	yes	up	19	24	17	55.56	79	99	0.13	0.19	0.16	0.45	0.64	5.61	0.16	2.23333	EAY72578.1(hypothetical protein OsI_00444 [Oryza sativa Indica Group])		K02957	RP-S15Ae, RPS15A	map03010(Ribosome)	ENOG410Z7Z7(B:Chromatin structure and dynamics)	ENOG410Z7Z7(Core component of nucleosome. Nucleosomes wrap and compact DNA into chromatin, limiting DNA accessibility to the cellular machineries which require DNA as a template. Histones thereby play a central role in transcription regulation, DNA repair, DNA replication and chromosomal stability. DNA accessibility is regulated via a complex set of post-translational modifications of histones, a…		sp|Q9AT34|RS15A_DAUCA(40S ribosomal protein S15a OS=Daucus carota OX=4039 GN=RPS15A PE=2 SV=3)
Os06g0269300			2.45118	1.29347	0.000173558	0.0225384	yes	up	75	80	32	89	153	187	1.58	1.98	0.88	2.09	3.93	4.16	1.48	3.39333	XP_015644426.1(PREDICTED: uncharacterized protein LOC4340723 isoform X1 [Oryza sativa Japonica Group])	GO:0016021(cellular_component:integral component of membrane); GO:0016020(cellular_component:membrane)				ENOG41125Y1(S:Function unknown); ENOG410ZJZP(S:Function unknown)	ENOG41125Y1(NHL repeat-containing protein); ENOG410ZJZP(Nhl repeatcontaining protein)	PF01436.18(NHL:NHL repeat)		4340723
Os06g0102100			2.17102	1.11837	6.85e-05	0.0114796	yes	up	879.64	1121.23	1459.79	2112.79	2832.63	2188.02	19.45	28.53	43.17	55.27	73.86	51.97	30.3833	60.3667	XP_015642954.1(PREDICTED: 3,9-dihydroxypterocarpan 6A-monooxygenase [Oryza sativa Japonica Group])	GO:0004497(molecular_function:monooxygenase activity); GO:0016020(cellular_component:membrane); GO:0020037(molecular_function:heme binding); GO:0016709(molecular_function:oxidoreductase activity, acting on paired donors, with incorporation or reduction of molecular oxygen, NAD(P)H as one donor, and incorporation of one atom of oxygen); GO:0044550(biological_process:secondary metabolite biosynthet…	K00512	CYP17A		COG2124(S:Function unknown)	COG2124(nac domain)	PF00067.19(p450:Cytochrome P450)	sp|Q5VRI5|C93G2_ORYSJ(Cytochrome P450 93G2 OS=Oryza sativa subsp. japonica OX=39947 GN=CYP93G2 PE=2 SV=1)	4339836
Os02g0750100			2.55027	1.35065	3.67e-06	0.00125569	yes	up	5721.64	5740.06	4473.89	15319.9	11577.7	8972.34	327.66	365.74	396.19	819.7	663.72	440.94	363.197	641.453	XP_015626374.1(PREDICTED: ATP synthase delta chain, chloroplastic [Oryza sativa Japonica Group])	GO:0009535(cellular_component:chloroplast thylakoid membrane); GO:0009941(cellular_component:chloroplast envelope); GO:0015986(biological_process:ATP synthesis coupled proton transport); GO:0099132(deleted:old GO); GO:0009735(biological_process:response to cytokinin); GO:0046933(molecular_function:proton-transporting ATP synthase activity, rotational mechanism); GO:0010319(cellular_component:stro…	K02113	ATPF1D, atpH	map00195(Photosynthesis); map00190(Oxidative phosphorylation)	COG0712(S:Function unknown)	COG0712(mitochondrial transcription termination)	PF00213.15(OSCP:ATP synthase delta (OSCP) subunit)	sp|Q07300|ATPD_SORBI(ATP synthase delta chain, chloroplastic OS=Sorghum bicolor OX=4558 GN=ATPD PE=2 SV=1)
Os05g0327000			0.499054	-1.00273	3.63e-05	0.00739944	yes	down	286.7	254	255.72	76	125	181	7.12	7.23	8.6	2.25	3.71	4.83	7.65	3.59667	BAS93403.1(Os05g0327000, partial [Oryza sativa Japonica Group])	GO:0019901(molecular_function:protein kinase binding); GO:0000079(biological_process:regulation of cyclin-dependent protein serine/threonine kinase activity)				ENOG41103YR(S:Function unknown); ENOG4111TTK(S:Function unknown)	ENOG41103YR(Cyclin); ENOG4111TTK(Cyclin-dependent protein kinase)
Os07g0673550			2.33863	1.22566	0.000476541	0.0461048	yes	up	11717.3	10616.7	7173.39	28934.6	15448.4	14958.3	987.49	1073.26	844.46	3056.14	1594.28	1420.59	968.403	2023.67	BAF22523.1(Os07g0673600 [Oryza sativa Japonica Group])	GO:0016021(cellular_component:integral component of membrane); GO:0016020(cellular_component:membrane); GO:0015979(biological_process:photosynthesis); GO:0009523(cellular_component:photosystem II)				ENOG410YXEC(S:Function unknown)	ENOG410YXEC(Photosystem II reaction centre X protein (PsbX))	PF06596.8(PsbX:Photosystem II reaction centre X protein (PsbX))		9269218
Os03g0596101			5.87649	2.55495	1.54e-06	0.000574924	yes	up	9	9.69	7	56.28	40	40.54	0.25	0.31	0.26	1.85	1.31	1.21	0.273333	1.45667	ABF97439.1(Zinc knuckle family protein, expressed [Oryza sativa Japonica Group])					COG3675(S:Function unknown); ENOG410Y65V(S:Function unknown); ENOG41117FR(S:Function unknown)	COG3675(Lipase class 3 family protein); ENOG410Y65V(Retrotransposon protein); ENOG41117FR(-)			9270791
Os01g0530650			2.81489	1.49308	5.72e-09	3.97e-06	yes	up	75	61	53	161	163	162	6.67	6.58	6.49	15.81	15.25	13.87	6.58	14.9767
Os11g0568300			0.43791	-1.19129	2.67e-05	0.00588154	yes	down	116	99	86	27	48	49	3.42	3.32	3.25	0.92	1.68	1.56	3.33	1.38667	XP_015615571.1(PREDICTED: cell division cycle-associated protein 7 [Oryza sativa Japonica Group])	GO:0006355(biological_process:regulation of transcription, DNA-templated); GO:0005634(cellular_component:nucleus)				ENOG410XQV7(D:Cell cycle control, cell division, chromosome partitioning); ENOG410ZS6R(S:Function unknown)	ENOG410XQV7(Cell division cycle associated 7-like); ENOG410ZS6R(expressed protein)	PF10497.6(zf-4CXXC_R1:Zinc-finger domain of monoamine-oxidase A repressor R1)	sp|Q96GN5|CDA7L_HUMAN(Cell division cycle-associated 7-like protein OS=Homo sapiens OX=9606 GN=CDCA7L PE=1 SV=2)	4350744
Os06g0566300			17.2548	4.10893	2.74e-07	0.000130312	yes	up	7.58	0	1.42	42.27	37.85	59.05	0.22	0	0.05	1.35	1.15	1.75	0.09	1.41667	BAD54497.1(putative ZIP-like zinc transporter [Oryza sativa Japonica Group])	GO:0016020(cellular_component:membrane); GO:0016021(cellular_component:integral component of membrane); GO:0005886(cellular_component:plasma membrane); GO:0030001(biological_process:metal ion transport); GO:0071577(biological_process:zinc II ion transmembrane transport); GO:0005385(molecular_function:zinc ion transmembrane transporter activity); GO:0006811(biological_process:ion transport); GO:00…	K14709	SLC39A1_2_3, ZIP1_2_3		ENOG4111GP2(P:Inorganic ion transport and metabolism)	ENOG4111GP2(zinc transporter)	PF02535.19(Zip:ZIP Zinc transporter)	sp|Q5Z653|ZIP10_ORYSJ(Zinc transporter 10 OS=Oryza sativa subsp. japonica OX=39947 GN=ZIP10 PE=3 SV=2)
Os07g0414000			2.26948	1.18236	0.000271002	0.0310425	yes	up	95	103	89	239	182	164	2.8	3.51	3.52	8.38	6.35	5.22	3.27667	6.65	BAT01140.1(Os07g0414000, partial [Oryza sativa Japonica Group])	GO:0016747(molecular_function:transferase activity, transferring acyl groups other than amino-acyl groups)				ENOG410YB7X(S:Function unknown); ENOG410ZBAM(S:Function unknown); ENOG4111BDY(S:Function unknown)	ENOG410YB7X(Transferase family); ENOG410ZBAM(Anthocyanin 5-aromatic); ENOG4111BDY(Anthocyanin 5-aromatic)	PF02458.12(Transferase:Transferase family)	sp|Q8W1W9|5MAT1_SALSN(Malonyl-coenzyme:anthocyanin 5-O-glucoside-6'''-O-malonyltransferase OS=Salvia splendens OX=180675 GN=5MAT1 PE=1 SV=1)
Os08g0300200			2.31722	1.2124	1.12e-15	1.7e-12	yes	up	1417	1544	1344	2846	3127	3283	23.19	28.97	29.33	54.82	60.11	57.51	27.1633	57.48	BAF23406.1(Os08g0300200 [Oryza sativa Japonica Group])	GO:0008289(molecular_function:lipid binding); GO:0005783(cellular_component:endoplasmic reticulum)				COG5038(S:Function unknown); ENOG4111HUS(S:Function unknown)	COG5038(helicase-like protein); ENOG4111HUS(helicase-like protein)		sp|Q8L706|SYT5_ARATH(Synaptotagmin-5 OS=Arabidopsis thaliana OX=3702 GN=SYT5 PE=2 SV=1)
Os07g0130100			2.85562	1.5138	1e-09	7.86e-07	yes	up	83	82	48	144	181	242	1.45	1.65	1.12	2.97	3.72	4.53	1.40667	3.74	BAC57687.1(putative receptor-like protein kinase [Oryza sativa Japonica Group])	GO:0004675(molecular_function:transmembrane receptor protein serine/threonine kinase activity); GO:0006468(biological_process:protein phosphorylation); GO:0016301(molecular_function:kinase activity); GO:0016310(biological_process:phosphorylation); GO:0016021(cellular_component:integral component of membrane); GO:0016020(cellular_component:membrane); GO:0030246(molecular_function:carbohydrate bind…				COG0515(S:Function unknown)	COG0515(F-box LRR-repeat protein)	PF00139.16(Lectin_legB:Legume lectin domain); PF00069.22(Pkinase:Protein kinase domain); PF07714.14(Pkinase_Tyr:Protein tyrosine kinase)	sp|O80939|LRK41_ARATH(L-type lectin-domain containing receptor kinase IV.1 OS=Arabidopsis thaliana OX=3702 GN=LECRK41 PE=2 SV=1)
Os01g0623200			8.90523	3.15465	2.9e-05	0.00607331	yes	up	9	6	17	158	33	56	0.14	0.1	0.39	2.88	0.57	0.88	0.21	1.44333	XP_015621820.1(PREDICTED: S-type anion channel SLAH2 isoform X1 [Oryza sativa Japonica Group])	GO:0005623(cellular_component:cell); GO:0016021(cellular_component:integral component of membrane); GO:0016020(cellular_component:membrane); GO:0005739(cellular_component:mitochondrion); GO:0055085(biological_process:transmembrane transport); GO:0065007(biological_process:biological regulation); GO:0006873(biological_process:cellular ion homeostasis); GO:0005886(cellular_component:plasma membrane…				ENOG4111I0D(P:Inorganic ion transport and metabolism)	ENOG4111I0D(C4-dicarboxylate transporter malic acid transport protein)	PF03595.14(SLAC1:Voltage-dependent anion channel)	sp|Q9ASQ7|SLAH2_ARATH(S-type anion channel SLAH2 OS=Arabidopsis thaliana OX=3702 GN=SLAH2 PE=2 SV=1)	4326677
Os02g0439200			3.69385	1.88513	2.85e-05	0.00606609	yes	up	21	9	13	34	55	60	0.34	0.17	0.28	0.64	1.04	1.03	0.263333	0.903333	XP_015623981.1(PREDICTED: WEB family protein At5g16730, chloroplastic [Oryza sativa Japonica Group])	GO:0007131(biological_process:reciprocal meiotic recombination); GO:0009536(cellular_component:plastid); GO:0000795(cellular_component:synaptonemal complex)				ENOG410Y9W9(S:Function unknown)	ENOG410Y9W9(protein transport protein-related)		sp|Q9LFE4|Y5673_ARATH(WEB family protein At5g16730, chloroplastic OS=Arabidopsis thaliana OX=3702 GN=At5g16730 PE=1 SV=1)	4329232
Os10g0474100			3.02436	1.59663	0.000290103	0.0327131	yes	up	21	14	12	44	43	42	0.49	0.38	0.38	1.22	1.19	1.06	0.416667	1.15667	AAL31024.1(putative alcohol oxidase [Oryza sativa Japonica Group])	GO:0046577(molecular_function:long-chain-alcohol oxidase activity); GO:0016614(molecular_function:oxidoreductase activity, acting on CH-OH group of donors); GO:0016020(cellular_component:membrane); GO:0050660(molecular_function:flavin adenine dinucleotide binding); GO:0055114(biological_process:oxidation-reduction process); GO:0016491(molecular_function:oxidoreductase activity)	K17756	FAO3		COG2303(O:Posttranslational modification, protein turnover, chaperones)	COG2303(SUMO1 sentrin specific peptidase)	PF00732.16(GMC_oxred_N:GMC oxidoreductase); PF05199.10(GMC_oxred_C:GMC oxidoreductase); PF13450.3(NAD_binding_8:NAD(P)-binding Rossmann-like domain); PF07992.11(Pyr_redox_2:Pyridine nucleotide-disulphide oxidoreductase); PF00890.21(FAD_binding_2:FAD binding domain); PF01494.16(FAD_binding_3:FAD binding domain)	sp|B5WWZ8|FAO1_LOTJA(Long-chain-alcohol oxidase FAO1 OS=Lotus japonicus OX=34305 GN=FAO1 PE=1 SV=1)
Os06g0680700			43.4003	5.43963	5.2e-05	0.00963897	yes	up	0	2	0	22.39	48.39	9	0	0.05	0	0.58	1.25	0.21	0.0166667	0.68	XP_015641942.1(PREDICTED: cytochrome P450 77A3 [Oryza sativa Japonica Group])	GO:0004497(molecular_function:monooxygenase activity); GO:0016705(molecular_function:oxidoreductase activity, acting on paired donors, with incorporation or reduction of molecular oxygen); GO:0020037(molecular_function:heme binding); GO:0016709(molecular_function:oxidoreductase activity, acting on paired donors, with incorporation or reduction of molecular oxygen, NAD(P)H as one donor, and incorp…				COG2124(S:Function unknown)	COG2124(glutamate receptor)	PF00067.19(p450:Cytochrome P450)	sp|O48928|C77A3_SOYBN(Cytochrome P450 77A3 OS=Glycine max OX=3847 GN=CYP77A3 PE=2 SV=1)
Os07g0520200			29.5856	4.88682	1.17e-18	2.59e-15	yes	up	5.63	2.02	3.57	104.14	80.76	142.89	0.13	0.06	0.11	2.95	2.28	3.68	0.1	2.97	XP_015647461.1(PREDICTED: cytochrome P450 716B1 [Oryza sativa Japonica Group])	GO:0004497(molecular_function:monooxygenase activity); GO:0016125(biological_process:sterol metabolic process); GO:0020037(molecular_function:heme binding); GO:0016132(biological_process:brassinosteroid biosynthetic process); GO:0016705(molecular_function:oxidoreductase activity, acting on paired donors, with incorporation or reduction of molecular oxygen); GO:0010268(biological_process:brassinos…				COG2124(Q:Secondary metabolites biosynthesis, transport and catabolism)	COG2124(Cytochrome p450)		sp|Q50EK1|C16B1_PICSI(Cytochrome P450 716B1 OS=Picea sitchensis OX=3332 GN=CYP716B1 PE=2 SV=1)
Os01g0961000			0.170571	-2.55155	6.63e-06	0.00206407	yes	down	36	53	34	3	9	8	4.56	8.28	6.2	0.5	1.43	1.18	6.34667	1.03667	BAD87220.1(unknown protein [Oryza sativa Japonica Group])					ENOG4110768(S:Function unknown)	ENOG4110768(-)
Os11g0639300			2.80242	1.48667	7.43e-07	0.000311223	yes	up	133	86	55	160	222	333	2.43	1.8	1.34	3.44	4.76	6.5	1.85667	4.9	XP_015617049.1(PREDICTED: uncharacterized protein LOC4350994 [Oryza sativa Japonica Group])	GO:0016021(cellular_component:integral component of membrane); GO:0016020(cellular_component:membrane); GO:0005739(cellular_component:mitochondrion)				ENOG410YBQC(S:Function unknown)	ENOG410YBQC(expressed protein)	PF13968.3(DUF4220:Domain of unknown function (DUF4220)); PF04578.10(DUF594:Protein of unknown function, DUF594)		4350994
Os01g0944000			0.124785	-3.00249	6.57e-14	8.4e-11	yes	down	148.27	251.27	192.99	17.94	15.06	38.15	1.18	2.31	2.16	0.48	0.4	0.93	1.88333	0.603333	BAF07282.1(Os01g0944000, partial [Oryza sativa Japonica Group])		K04718	SPHK	map00600(Sphingolipid metabolism)	COG1597(S:Function unknown); ENOG411034J(S:Function unknown)	COG1597(phototropic-responsive NPH3 family protein); ENOG411034J(-)		sp|Q5XPJ9|SCAR2_ARATH(Protein SCAR2 OS=Arabidopsis thaliana OX=3702 GN=SCAR2 PE=1 SV=1)
Os08g0468200			2.41986	1.27492	5.75e-05	0.0103107	yes	up	35.6	36.99	35.75	70.44	70.88	106.64	0.85	1.02	1.14	1.99	2	2.74	1.00333	2.24333	XP_015650300.1(PREDICTED: nitrate reductase [NADH] 1 [Oryza sativa Japonica Group])	GO:0043546(molecular_function:molybdopterin cofactor binding); GO:0050464(molecular_function:nitrate reductase (NADPH) activity); GO:0020037(molecular_function:heme binding); GO:0009703(molecular_function:nitrate reductase (NADH) activity); GO:0030151(molecular_function:molybdenum ion binding); GO:0042128(biological_process:nitrate assimilation); GO:0022900(biological_process:electron transport c…	K10534	NR	map00910(Nitrogen metabolism)	COG2041(S:Function unknown); COG0543(S:Function unknown)	COG2041(The exact function is not known. Can catalyze the reduction of a variety of substrates like dimethyl sulfoxide, trimethylamine N-oxide, phenylmethyl sulfoxide and L-methionine sulfoxide. Cannot reduce cyclic N-oxides. Shows no activity as sulfite oxidase (By similarity)); COG0543(The exact function is not known. Can catalyze the reduction of a variety of substrates like dimethyl sulfoxide…		sp|P16081|NIA1_ORYSJ(Nitrate reductase [NADH] 1 OS=Oryza sativa subsp. japonica OX=39947 GN=NIA1 PE=2 SV=3)
Os10g0356000			5.34423	2.41798	1.09e-05	0.00284587	yes	up	42.35	111.98	17.73	338.7	227.2	238.27	1.35	4.14	0.76	12.91	8.61	8.24	2.08333	9.92	AAM08604.1(Putative rbcL; RuBisCO large subunit from chromosome 10 chloroplast insertion [Oryza sativa Japonica Group])	GO:0016491(molecular_function:oxidoreductase activity); GO:0004497(molecular_function:monooxygenase activity); GO:0009536(cellular_component:plastid); GO:0016829(molecular_function:lyase activity); GO:0000287(molecular_function:magnesium ion binding); GO:0016984(molecular_function:ribulose-bisphosphate carboxylase activity); GO:0000166(molecular_function:nucleotide binding); GO:0009853(biological…	K01601	rbcL	map00630(Glyoxylate and dicarboxylate metabolism); map00710(Carbon fixation in photosynthetic organisms)	COG1850(G:Carbohydrate transport and metabolism)	COG1850(RuBisCO catalyzes two reactions the carboxylation of D- ribulose 1,5-bisphosphate, the primary event in carbon dioxide fixation, as well as the oxidative fragmentation of the pentose substrate)	PF00016.17(RuBisCO_large:Ribulose bisphosphate carboxylase large chain, catalytic domain); PF02788.13(RuBisCO_large_N:Ribulose bisphosphate carboxylase large chain, N-terminal domain)	sp|Q6ENG6|RBL_ORYNI(Ribulose bisphosphate carboxylase large chain OS=Oryza nivara OX=4536 GN=rbcL PE=3 SV=1)
Os03g0323200			2.2072	1.14222	7.5e-05	0.0121377	yes	up	15811	12463	11024	32650	23923	19682	191.76	186.94	201.71	491.03	344.16	267.98	193.47	367.723	BAF11886.2(Os03g0323200 [Oryza sativa Japonica Group])	GO:0031969(cellular_component:chloroplast membrane); GO:0015995(biological_process:chlorophyll biosynthetic process); GO:0016851(molecular_function:magnesium chelatase activity); GO:0009570(cellular_component:chloroplast stroma); GO:0005739(cellular_component:mitochondrion); GO:0009058(biological_process:biosynthetic process); GO:0015979(biological_process:photosynthesis); GO:0005524(molecular_fu…	K03403	chlH, bchH	map00860(Porphyrin and chlorophyll metabolism)	COG1429(H:Coenzyme transport and metabolism)	COG1429(cobaltochelatase, cobn subunit)	PF02514.13(CobN-Mg_chel:CobN/Magnesium Chelatase)	sp|Q10M50|CHLH_ORYSJ(Magnesium-chelatase subunit ChlH, chloroplastic OS=Oryza sativa subsp. japonica OX=39947 GN=CHLH PE=1 SV=1)
Os03g0299700			0.0131433	-6.24953	0.000530822	0.0493357	yes	down	57.57	36.93	0	0	0	1	2.13	1.59	0	0	0	0.04	1.24	0.0133333	EEE58892.1(hypothetical protein OsJ_10514 [Oryza sativa Japonica Group])
Os12g0601400			6.27691	2.65005	1.16e-05	0.0029643	yes	up	5	18	19	108	74	59	0.21	0.88	1.09	5.48	3.72	2.71	0.726667	3.97	XP_015618566.1(PREDICTED: auxin-responsive protein IAA31 [Oryza sativa Japonica Group])	GO:0009733(biological_process:response to auxin); GO:0044271(biological_process:cellular nitrogen compound biosynthetic process); GO:0080090(biological_process:regulation of primary metabolic process); GO:0009734(biological_process:auxin-activated signaling pathway); GO:0005634(cellular_component:nucleus); GO:0009987(biological_process:cellular process); GO:2000112(biological_process:regulation o…	K14484	IAA	map04075(Plant hormone signal transduction)	ENOG410YIDV(K:Transcription)	ENOG410YIDV(Aux IAA proteins are short-lived transcriptional factors that function as repressors of early auxin response genes at low auxin concentrations. Repression is thought to result from the interaction with auxin response factors (ARFs), proteins that bind to the auxin-responsive promoter element (AuxRE). Formation of heterodimers with ARF proteins may alter their ability to modulate early…	PF02309.13(AUX_IAA:AUX/IAA family)	sp|P0C133|IAA31_ORYSJ(Auxin-responsive protein IAA31 OS=Oryza sativa subsp. japonica OX=39947 GN=IAA31 PE=2 SV=1)	4352722
Os10g0470100			19.0043	4.24825	6.36e-07	0.000270887	yes	up	3	1	1	22	24	43	0.09	0.03	0.04	0.75	0.82	1.34	0.0533333	0.97	ABB47777.2(expressed protein [Oryza sativa Japonica Group])					COG2801(E:Amino acid transport and metabolism)	COG2801(transporter)
Os01g0963400			2.14664	1.10208	0.000120295	0.0171837	yes	up	759	707	587	1596	1343	972	54.04	58.32	57.2	125.1	103.24	67.71	56.52	98.6833	BAD87235.1(thioredoxin M-like [Oryza sativa Japonica Group])	GO:0005737(cellular_component:cytoplasm); GO:0006662(biological_process:glycerol ether metabolic process); GO:0006457(biological_process:protein folding); GO:0015035(molecular_function:protein disulfide oxidoreductase activity); GO:0005623(cellular_component:cell); GO:0016671(molecular_function:oxidoreductase activity, acting on a sulfur group of donors, disulfide as acceptor); GO:0045454(biologi…				COG0526(U:Intracellular trafficking, secretion, and vesicular transport)	COG0526(syntaxin)	PF00085.17(Thioredoxin:Thioredoxin); PF13098.3(Thioredoxin_2:Thioredoxin-like domain); PF13905.3(Thioredoxin_8:Thioredoxin-like); PF14595.3(Thioredoxin_9:Thioredoxin); PF13728.3(TraF:F plasmid transfer operon protein); PF13899.3(Thioredoxin_7:Thioredoxin-like); PF13848.3(Thioredoxin_6:Thioredoxin-like domain); PF00578.18(AhpC-TSA:AhpC/TSA family); PF08534.7(Redoxin:Redoxin)	sp|Q5JMR9|TRXY_ORYSJ(Thioredoxin Y, chloroplastic OS=Oryza sativa subsp. japonica OX=39947 GN=Os01g0963400 PE=3 SV=2)
Os01g0978500			0.00154397	-9.33914	3.45e-14	4.66e-11	yes	down	187	107	99	0	0	0	10.15	6.82	7.35	0	0	0	8.10667	0	BAS76494.1(Os01g0978500, partial [Oryza sativa Japonica Group])	GO:0016021(cellular_component:integral component of membrane); GO:0016020(cellular_component:membrane)
Os05g0568300			2.96387	1.56748	0.00010982	0.0159693	yes	up	348	354	220	1059	908	397	30.25	36.98	26.77	115.68	96.82	38.98	31.3333	83.8267	XP_015638705.1(PREDICTED: 50S ribosomal protein L12, chloroplastic-like [Oryza sativa Japonica Group])	GO:0009536(cellular_component:plastid); GO:0005840(cellular_component:ribosome); GO:0030529(cellular_component:intracellular ribonucleoprotein complex); GO:0003735(molecular_function:structural constituent of ribosome); GO:0044424(cellular_component:intracellular part); GO:0005622(cellular_component:intracellular); GO:0006412(biological_process:translation)	K02935	RP-L7, MRPL12, rplL	map03010(Ribosome)	COG0222(C:Energy production and conversion)	COG0222(sUF system Fes assembly protein, NifU family)	PF00542.16(Ribosomal_L12:Ribosomal protein L7/L12 C-terminal domain); PF16320.2(Ribosomal_L12_N:Ribosomal protein L7/L12 dimerisation domain)	sp|O22386|RK12_ORYSJ(50S ribosomal protein L12, chloroplastic OS=Oryza sativa subsp. japonica OX=39947 GN=RPL12-2 PE=2 SV=2)	4339648
Os03g0659350			3.4817	1.79979	0.000219894	0.0266995	yes	up	30.46	96.98	24.3	129.86	179.27	179.9	2.02	7.61	2.22	10.59	14.37	13.23	3.95	12.73	AAO23110.1(hypothetical protein [Oryza sativa Japonica Group])					COG0346(E:Amino acid transport and metabolism); ENOG411217K(S:Function unknown)	COG0346(glyoxalase bleomycin resistance protein dioxygenase); ENOG411217K(Glyoxalase/Bleomycin resistance protein/Dioxygenase superfamily)
Os11g0267000			2.71753	1.4423	5.77e-06	0.00183639	yes	up	707	806	693	2380	1530	1407	30.54	39.1	38.88	116.82	75.46	62.19	36.1733	84.8233	XP_015618018.1(PREDICTED: tetrapyrrole-binding protein, chloroplastic [Oryza sativa Japonica Group])	GO:0010019(biological_process:chloroplast-nucleus signaling pathway); GO:0046906(molecular_function:tetrapyrrole binding); GO:0009536(cellular_component:plastid); GO:0009507(cellular_component:chloroplast)				ENOG410XQHG(S:Function unknown)	ENOG410XQHG(GUN4-like)	PF05419.9(GUN4:GUN4-like)	sp|Q9LX31|GUN4C_ARATH(Tetrapyrrole-binding protein, chloroplastic OS=Arabidopsis thaliana OX=3702 GN=GUN4 PE=1 SV=1)	4350255
Os01g0941200			3.19806	1.6772	0.000424089	0.0427327	yes	up	30.44	44.15	53.09	81.15	81.25	243.38	1.19	2	2.8	3.8	3.77	10.32	1.99667	5.96333	XP_015621781.1(PREDICTED: glucan endo-1,3-beta-glucosidase GII [Oryza sativa Japonica Group])	GO:0016787(molecular_function:hydrolase activity); GO:0005975(biological_process:carbohydrate metabolic process); GO:0030247(molecular_function:polysaccharide binding); GO:0016798(molecular_function:hydrolase activity, acting on glycosyl bonds); GO:0046658(cellular_component:anchored component of plasma membrane); GO:0008152(biological_process:metabolic process); GO:0004553(molecular_function:hyd…				ENOG410YAHP(G:Carbohydrate transport and metabolism); ENOG410YARB(G:Carbohydrate transport and metabolism)	ENOG410YAHP(glucan endo-1-3-beta-glucosidase); ENOG410YARB(glucan endo-1-3-beta-glucosidase)	PF00332.15(Glyco_hydro_17:Glycosyl hydrolases family 17)	sp|P15737|E13B_HORVU(Glucan endo-1,3-beta-glucosidase GII OS=Hordeum vulgare OX=4513 PE=1 SV=1)	4326520
Os02g0697400			2.20084	1.13805	0.000301441	0.0334475	yes	up	178	259	331	444.07	662	514	3.23	5.39	8	9.49	14.12	9.98	5.54	11.1967	XP_015624111.1(PREDICTED: probable 4-coumarate--CoA ligase 2 [Oryza sativa Japonica Group])	GO:0016207(molecular_function:4-coumarate-CoA ligase activity); GO:0010584(biological_process:pollen exine formation); GO:0016874(molecular_function:ligase activity); GO:0000166(molecular_function:nucleotide binding); GO:0003824(molecular_function:catalytic activity); GO:0008152(biological_process:metabolic process); GO:0009698(biological_process:phenylpropanoid metabolic process); GO:0005524(mol…	K01904	4CL	map00130(Ubiquinone and other terpenoid-quinone biosynthesis); map00360(Phenylalanine metabolism); map00940(Phenylpropanoid biosynthesis)	COG0318(S:Function unknown)	COG0318(gamma adaptin ear containing, arf binding protein)	PF00501.25(AMP-binding:AMP-binding enzyme); PF13193.3(AMP-binding_C:AMP-binding enzyme C-terminal domain)	sp|Q42982|4CL2_ORYSJ(Probable 4-coumarate--CoA ligase 2 OS=Oryza sativa subsp. japonica OX=39947 GN=4CL2 PE=2 SV=2)	4330407
Os10g0447400			10.8549	3.44027	6.35e-05	0.0108645	yes	up	2	2	2	10.58	20	31.8	0.11	0.13	0.15	0.69	1.29	1.88	0.13	1.28667	BAF26636.1(Os10g0447400, partial [Oryza sativa Japonica Group])	GO:0006508(biological_process:proteolysis); GO:0004190(molecular_function:aspartic-type endopeptidase activity); GO:0030163(biological_process:protein catabolic process)				ENOG410ZFD3(S:Function unknown); ENOG410XNV7(O:Posttranslational modification, protein turnover, chaperones)	ENOG410ZFD3(-); ENOG410XNV7(aspartic)
Os10g0131000			3.27921	1.71335	0.000327917	0.0359128	yes	up	23	10.01	13	43	55.21	38.96	0.33	0.16	0.25	0.72	0.92	0.59	0.246667	0.743333	AAM47626.1(Putative disease resistance protein [Oryza sativa Japonica Group])	GO:0043531(molecular_function:ADP binding)				COG4886(S:Function unknown)	COG4886(leucine Rich Repeat)		sp|Q39214|RPM1_ARATH(Disease resistance protein RPM1 OS=Arabidopsis thaliana OX=3702 GN=RPM1 PE=1 SV=1)
Os02g0731500			0.418928	-1.25523	3.72e-05	0.00745962	yes	down	155	158	118	30	59	84	7.91	9.71	8.56	2.01	3.78	4.81	8.72667	3.53333	BAH00961.1(unnamed protein product [Oryza sativa Japonica Group])	GO:0016021(cellular_component:integral component of membrane); GO:0016020(cellular_component:membrane)				ENOG41104XG(S:Function unknown); ENOG410ZMR7(S:Function unknown); ENOG410YI9M(S:Function unknown)	ENOG41104XG(AWPM-19-like family); ENOG410ZMR7(AWPM-19-like family); ENOG410YI9M(AWPM-19-like membrane family protein)	PF05512.8(AWPM-19:AWPM-19-like family)	sp|Q6L4D2|PM19L_ORYSJ(Membrane protein PM19L OS=Oryza sativa subsp. japonica OX=39947 GN=PM19L PE=2 SV=1)
Os09g0481200			2.22231	1.15206	0.000269414	0.0310069	yes	up	19139	16870	13985	44331	28707	23954	1931.11	2065.21	1994.79	5696.24	3583.84	2759.8	1997.04	4013.29	BAT08643.1(Os09g0481200, partial [Oryza sativa Japonica Group])	GO:0016168(molecular_function:chlorophyll binding); GO:0009536(cellular_component:plastid); GO:0009522(cellular_component:photosystem I); GO:0016021(cellular_component:integral component of membrane); GO:0016020(cellular_component:membrane); GO:0034357(cellular_component:photosynthetic membrane); GO:0044425(cellular_component:membrane part); GO:0015979(biological_process:photosynthesis); GO:00095…	K08905	psaG	map00195(Photosynthesis)	ENOG41120CZ(I:Lipid transport and metabolism)	ENOG41120CZ(photosystem I reaction center subunit V)	PF01241.15(PSI_PSAK:Photosystem I psaG / psaK)	sp|Q00327|PSAG_HORVU(Photosystem I reaction center subunit V, chloroplastic OS=Hordeum vulgare OX=4513 GN=PSAG PE=1 SV=1)
Os11g0119900			2.67121	1.41749	7.39e-05	0.0121273	yes	up	55.98	40	26	106.99	89.01	95	2.85	2.85	3.33	5.98	4.44	5.46	3.01	5.29333	BAT12445.1(Os11g0119900, partial [Oryza sativa Japonica Group])	GO:0009536(cellular_component:plastid)				ENOG410ZAV5(S:Function unknown)	ENOG410ZAV5(-)
Os09g0520550			4.09535	2.03399	0.000133286	0.0184955	yes	up	25	21	18	116	63	46.91	0.65	0.63	0.63	3.58	1.93	1.31	0.636667	2.27333	CAE03987.1(OSJNBb0089B03.1 [Oryza sativa Japonica Group])	GO:0016020(cellular_component:membrane); GO:0016021(cellular_component:integral component of membrane); GO:0009536(cellular_component:plastid)				ENOG4111V3J(S:Function unknown)	ENOG4111V3J(Protein of unknown function (DUF2499))		sp|Q55720|YC49L_SYNY3(Ycf49-like protein OS=Synechocystis sp. (strain PCC 6803 / Kazusa) OX=1111708 GN=sll0608 PE=3 SV=1)
Os07g0273700			4.64805	2.21662	7.01e-06	0.00215601	yes	up	8	8	11	34	40	44	0.08	0.09	0.14	0.38	0.45	0.45	0.103333	0.426667	BAT00954.1(Os07g0273700 [Oryza sativa Japonica Group])	GO:0043565(molecular_function:sequence-specific DNA binding); GO:0003700(molecular_function:transcription factor activity, sequence-specific DNA binding); GO:0005634(cellular_component:nucleus); GO:0006355(biological_process:regulation of transcription, DNA-templated); GO:0043531(molecular_function:ADP binding); GO:0003677(molecular_function:DNA binding)				COG4886(S:Function unknown)	COG4886(leucine Rich Repeat)	PF00931.19(NB-ARC:NB-ARC domain); PF02362.18(B3:B3 DNA binding domain); PF12799.4(LRR_4:Leucine Rich repeats (2 copies)); PF13855.3(LRR_8:Leucine rich repeat)	sp|Q7XA40|RGA3_SOLBU(Putative disease resistance protein RGA3 OS=Solanum bulbocastanum OX=147425 GN=RGA3 PE=2 SV=2)
Os11g0104050			2.24428	1.16625	7.26e-05	0.0120484	yes	up	303.77	362.01	142	364	608	723	32.1	46.56	21.28	49.21	79.72	87.56	33.3133	72.1633	PAN15783.1(hypothetical protein PAHAL_C00072 [Panicum hallii])	GO:0005784(cellular_component:Sec61 translocon complex); GO:0015450(molecular_function:P-P-bond-hydrolysis-driven protein transmembrane transporter activity); GO:0005783(cellular_component:endoplasmic reticulum); GO:0016021(cellular_component:integral component of membrane); GO:0016020(cellular_component:membrane); GO:0006616(biological_process:SRP-dependent cotranslational protein targeting to m…	K09481	SEC61B, SBH2	map03060(Protein export); map04141(Protein processing in endoplasmic reticulum); map04145(Phagosome)	ENOG4111UAR(U:Intracellular trafficking, secretion, and vesicular transport)	ENOG4111UAR(protein transport protein SEC61 subunit)	PF03911.13(Sec61_beta:Sec61beta family)	sp|P38389|SC61B_ARATH(Protein transport protein Sec61 subunit beta OS=Arabidopsis thaliana OX=3702 GN=At2g45070 PE=1 SV=1)	9271333
Os04g0538750			11.9968	3.58458	5.28e-08	2.85e-05	yes	up	17	2	2	57	77	92	1.3	0.18	0.2	5.33	7.1	7.83	0.56	6.75333	EEC77717.1(hypothetical protein OsI_16803 [Oryza sativa Indica Group])
Os05g0109825			16.0323	4.00291	2.64e-08	1.52e-05	yes	up	4.79	3.91	0	28.46	39.57	67.03	0.43	0.42	0	3.18	4.32	6.74	0.283333	4.74667	XP_015637478.1(PREDICTED: E3 ubiquitin-protein ligase RING1 [Oryza sativa Japonica Group])	GO:0016567(biological_process:protein ubiquitination); GO:0006511(biological_process:ubiquitin-dependent protein catabolic process)				ENOG41121N2(O:Posttranslational modification, protein turnover, chaperones); ENOG410XNV7(O:Posttranslational modification, protein turnover, chaperones)	ENOG41121N2(zinc ion binding); ENOG410XNV7(aspartic)		sp|Q940T5|RDUF2_ARATH(E3 ubiquitin-protein ligase RDUF2 OS=Arabidopsis thaliana OX=3702 GN=DURF2 PE=1 SV=1)
Os01g0943000			0.00190785	-9.03384	1.89e-13	2.29e-10	yes	down	103.68	124.01	85.43	0	0	0	4.97	7.01	5.56	0	0	0	5.84667	0	BAS76166.1(Os01g0943000 [Oryza sativa Japonica Group])	GO:0005634(cellular_component:nucleus); GO:0035064(molecular_function:methylated histone binding); GO:0008270(molecular_function:zinc ion binding)	K11346	ING4		COG5034(B:Chromatin structure and dynamics)	COG5034(Inhibitor of growth family member)
Os09g0240200			0.0749905	-3.73715	1.89e-05	0.00448809	yes	down	29	25	18	1	3	1	1.01	1.01	0.84	0.04	0.12	0.04	0.953333	0.0666667	XP_015612389.1(PREDICTED: zinc finger protein CONSTANS-LIKE 2 isoform X1 [Oryza sativa Japonica Group])	GO:0048577(biological_process:negative regulation of short-day photoperiodism, flowering); GO:0005634(cellular_component:nucleus); GO:0009416(biological_process:response to light stimulus); GO:0008270(molecular_function:zinc ion binding); GO:0005515(molecular_function:protein binding); GO:0003677(molecular_function:DNA binding); GO:0046872(molecular_function:metal ion binding); GO:0009908(biologi…				COG5641(L:Replication, recombination and repair)	COG5641(Retrotransposon protein)	PF06203.11(CCT:CCT motif); PF00643.21(zf-B_box:B-box zinc finger)	sp|O82117|CO3_ORYSJ(Zinc finger protein CO3 OS=Oryza sativa subsp. japonica OX=39947 GN=CO3 PE=2 SV=1)	4346474
Os06g0289300			0.432414	-1.20951	5.35e-05	0.00983844	yes	down	257.07	165.71	131.64	43.98	96.3	83.68	54.93	46.22	42.97	13.28	27.23	22.25	48.04	20.92	BAS97304.1(Os06g0289300 [Oryza sativa Japonica Group])					COG0515(S:Function unknown)	COG0515(Transferase)
Os10g0502400			2.34236	1.22796	8.2e-05	0.0130171	yes	up	3692.13	4649.03	2794.49	9966.54	7015.47	5964.69	103.51	143.44	109.02	321.45	216.74	172.41	118.657	236.867	XP_015614701.1(PREDICTED: glutamyl-tRNA reductase, chloroplastic [Oryza sativa Japonica Group])	GO:0050661(molecular_function:NADP binding); GO:0015995(biological_process:chlorophyll biosynthetic process); GO:0006782(biological_process:protoporphyrinogen IX biosynthetic process); GO:0008883(molecular_function:glutamyl-tRNA reductase activity); GO:0006779(biological_process:porphyrin-containing compound biosynthetic process); GO:0033014(biological_process:tetrapyrrole biosynthetic process); …	K02492	hemA	map00860(Porphyrin and chlorophyll metabolism)	COG0373(H:Coenzyme transport and metabolism)	COG0373(Catalyzes the NADPH-dependent reduction of glutamyl- tRNA(Glu) to glutamate 1-semialdehyde (GSA) (By similarity))	PF01488.17(Shikimate_DH:Shikimate / quinate 5-dehydrogenase); PF05201.12(GlutR_N:Glutamyl-tRNAGlu reductase, N-terminal domain); PF00745.17(GlutR_dimer:Glutamyl-tRNAGlu reductase, dimerisation domain); PF03807.14(F420_oxidored:NADP oxidoreductase coenzyme F420-dependent); PF03446.12(NAD_binding_2:NAD binding domain of 6-phosphogluconate dehydrogenase); PF02423.12(OCD_Mu_crystall:Ornithine cyclode…	sp|P0C587|HEM1_ORYSJ(Glutamyl-tRNA reductase, chloroplastic OS=Oryza sativa subsp. japonica OX=39947 GN=Os10g0502400 PE=2 SV=1)	4349044
Os02g0603100			28.0907	4.81202	1.56e-06	0.000574924	yes	up	0	4.5	0	15.83	63.46	57.94	0	0.09	0	0.31	1.24	1.03	0.03	0.86	XP_015623374.1(PREDICTED: leucine-rich repeat receptor-like protein FASCIATED EAR2 [Oryza sativa Japonica Group])	GO:0010075(biological_process:regulation of meristem growth); GO:0016021(cellular_component:integral component of membrane); GO:0016020(cellular_component:membrane); GO:0005789(cellular_component:endoplasmic reticulum membrane); GO:0005515(molecular_function:protein binding); GO:0005886(cellular_component:plasma membrane); GO:0009908(biological_process:flower development); GO:0048509(biological_p…				COG4886(S:Function unknown)	COG4886(leucine Rich Repeat)	PF13855.3(LRR_8:Leucine rich repeat); PF12799.4(LRR_4:Leucine Rich repeats (2 copies)); PF08263.9(LRRNT_2:Leucine rich repeat N-terminal domain)	sp|Q940E8|FEA2_MAIZE(Leucine-rich repeat receptor-like protein FASCIATED EAR2 OS=Zea mays OX=4577 GN=FEA2 PE=1 SV=1)	4329908
Os12g0516800			9.23644	3.20734	1.17e-06	0.000466683	yes	up	3	2.67	8	33	56.75	32.69	0.05	0.05	0.18	0.67	1.14	0.6	0.0933333	0.803333	EEE53311.1(hypothetical protein OsJ_36292 [Oryza sativa Japonica Group])	GO:0016020(cellular_component:membrane)				ENOG4110MRA(S:Function unknown)	ENOG4110MRA(expressed protein)	PF14416.3(PMR5N:PMR5 N terminal Domain)	sp|F4K5L5|TBL16_ARATH(Protein trichome birefringence-like 16 OS=Arabidopsis thaliana OX=3702 GN=TBL16 PE=2 SV=1)
Os06g0208151			22.7281	4.5064	1.04e-10	8.67e-08	yes	up	3	6	2	107	59	51	0.25	0.75	0.35	11.28	5.75	5.16	0.45	7.39667	BAS96719.1(Os06g0208151, partial [Oryza sativa Japonica Group])	GO:0008270(molecular_function:zinc ion binding); GO:0055114(biological_process:oxidation-reduction process); GO:0016491(molecular_function:oxidoreductase activity)	K00344	qor, CRYZ		COG0604(C:Energy production and conversion)	COG0604(alcohol dehydrogenase)		sp|Q53FA7|QORX_HUMAN(Quinone oxidoreductase PIG3 OS=Homo sapiens OX=9606 GN=TP53I3 PE=1 SV=2)
Os12g0550600			0.019442	-5.68468	1.06e-05	0.00284587	yes	down	114.29	63	2	1	1	1	4.74	2.92	0.06	0.05	0.13	0.12	2.57333	0.1	ABA98899.1(transposon protein, putative, Pong sub-class, expressed [Oryza sativa Japonica Group])	GO:0016021(cellular_component:integral component of membrane); GO:0016020(cellular_component:membrane)				ENOG410YYE7(L:Replication, recombination and repair)	ENOG410YYE7(Retrotransposon protein)		sp|Q9FHE1|GSTT3_ARATH(Glutathione S-transferase T3 OS=Arabidopsis thaliana OX=3702 GN=GSTT3 PE=2 SV=1)
Os01g0967600			0.00076762	-10.3473	7.12e-18	1.44e-14	yes	down	270	290	218	0	0	0	7.08	8.78	7.67	0	0	0	7.84333	0	BAS76395.1(Os01g0967600, partial [Oryza sativa Japonica Group])		K12837	U2AF2	map03040(Spliceosome)	ENOG41105H6(S:Function unknown); ENOG410XP92(S:Function unknown); ENOG411064W(S:Function unknown)	ENOG41105H6(rho GTPase activating protein); ENOG410XP92(splicing factor (U2AF)); ENOG411064W(-)
Os05g0500600			4.77906	2.25673	7.29e-05	0.0120484	yes	up	49	113	108	654	287	183	1.43	3.81	4.23	22.68	9.9	5.76	3.15667	12.78	EEE64259.1(hypothetical protein OsJ_19092 [Oryza sativa Japonica Group])	GO:0003700(molecular_function:transcription factor activity, sequence-specific DNA binding); GO:0006355(biological_process:regulation of transcription, DNA-templated); GO:0005634(cellular_component:nucleus); GO:0006351(biological_process:transcription, DNA-templated); GO:0043565(molecular_function:sequence-specific DNA binding)				ENOG410XRRT(O:Posttranslational modification, protein turnover, chaperones)	ENOG410XRRT(kDa class VI heat shock)	PF03514.11(GRAS:GRAS domain family)	sp|Q9SN22|SCL32_ARATH(Scarecrow-like protein 32 OS=Arabidopsis thaliana OX=3702 GN=SCL32 PE=1 SV=1)	4339232
Os02g0204700			5.55916	2.47487	1.07e-05	0.00284587	yes	up	4	10	15	35	61	62	0.09	0.29	0.53	1.07	1.88	1.69	0.303333	1.54667	XP_015623670.1(PREDICTED: cytochrome P450 734A2 [Oryza sativa Japonica Group])	GO:0016020(cellular_component:membrane); GO:0004497(molecular_function:monooxygenase activity); GO:0010268(biological_process:brassinosteroid homeostasis); GO:0016131(biological_process:brassinosteroid metabolic process); GO:0020037(molecular_function:heme binding); GO:0016021(cellular_component:integral component of membrane); GO:0016705(molecular_function:oxidoreductase activity, acting on pair…	K15639	CYP734A1, BAS1	map00905(Brassinosteroid biosynthesis)	COG2124(Q:Secondary metabolites biosynthesis, transport and catabolism)	COG2124(Cytochrome p450)	PF00067.19(p450:Cytochrome P450)	sp|Q6Z6D6|C7342_ORYSJ(Cytochrome P450 734A2 OS=Oryza sativa subsp. japonica OX=39947 GN=CYP734A2 PE=2 SV=1)	9268939
Os01g0944200			0.000179804	-12.4413	4.9e-25	1.98e-21	yes	down	925	1390	977	0	0	0	14.92	26.73	22.76	0	0	0	21.47	0	BAS76178.1(Os01g0944200, partial [Oryza sativa Japonica Group])	GO:0090502(biological_process:RNA phosphodiester bond hydrolysis, endonucleolytic); GO:0004523(molecular_function:RNA-DNA hybrid ribonuclease activity); GO:0005739(cellular_component:mitochondrion); GO:0003676(molecular_function:nucleic acid binding)				ENOG411075J(S:Function unknown); ENOG41105SR(S:Function unknown)	ENOG411075J(-); ENOG41105SR(-)	PF13456.3(RVT_3:Reverse transcriptase-like)
Os08g0468801			2.41986	1.27492	5.75e-05	0.0103107	yes	up	35.6	36.99	35.75	70.44	70.88	106.64	0.85	1.02	1.14	1.99	2	2.74	1.00333	2.24333	XP_015650300.1(PREDICTED: nitrate reductase [NADH] 1 [Oryza sativa Japonica Group])	GO:0043546(molecular_function:molybdopterin cofactor binding); GO:0050464(molecular_function:nitrate reductase (NADPH) activity); GO:0020037(molecular_function:heme binding); GO:0009703(molecular_function:nitrate reductase (NADH) activity); GO:0030151(molecular_function:molybdenum ion binding); GO:0042128(biological_process:nitrate assimilation); GO:0022900(biological_process:electron transport c…	K10534	NR	map00910(Nitrogen metabolism)	COG2041(S:Function unknown); COG0543(C:Energy production and conversion)	COG2041(The exact function is not known. Can catalyze the reduction of a variety of substrates like dimethyl sulfoxide, trimethylamine N-oxide, phenylmethyl sulfoxide and L-methionine sulfoxide. Cannot reduce cyclic N-oxides. Shows no activity as sulfite oxidase (By similarity)); COG0543(cytochrome-b5 reductase activity, acting on NAD(P)H)		sp|P16081|NIA1_ORYSJ(Nitrate reductase [NADH] 1 OS=Oryza sativa subsp. japonica OX=39947 GN=NIA1 PE=2 SV=3)
Os01g0391600			17.1006	4.09597	1.31e-08	8.16e-06	yes	up	5	2	1	33	32	62.17	0.09	0.04	0.03	0.74	0.71	1.26	0.0533333	0.903333	BAD68959.1(hypothetical protein [Oryza sativa Japonica Group])					COG2801(L:Replication, recombination and repair)	COG2801(Retrotransposon protein)
Os04g0571450			0.0405777	-4.62317	0.000128627	0.0180553	yes	down	18.53	47.57	11.51	0	2.67	0	0.4	1.17	0.33	0	0.07	0	0.633333	0.0233333	XP_015634125.1(PREDICTED: protein DETOXIFICATION 49 [Oryza sativa Japonica Group])	GO:0006855(biological_process:drug transmembrane transport); GO:0016021(cellular_component:integral component of membrane); GO:0016020(cellular_component:membrane); GO:0015297(molecular_function:antiporter activity); GO:0015238(molecular_function:drug transmembrane transporter activity); GO:0022857(molecular_function:transmembrane transporter activity); GO:0055085(biological_process:transmembrane…	K03327	TC.MATE, SLC47A, norM, mdtK, dinF		COG0534(V:Defense mechanisms)	COG0534(Mate efflux family protein)		sp|O82752|DTX49_ARATH(Protein DETOXIFICATION 49 OS=Arabidopsis thaliana OX=3702 GN=DTX49 PE=2 SV=1)
Os06g0607100			3.816	1.93206	4.98e-05	0.00929639	yes	up	79	125	90	525	246	199	3.11	5.72	4.79	24.82	11.53	8.52	4.54	14.9567	XP_015644243.1(PREDICTED: phosphatidylcholine:diacylglycerol cholinephosphotransferase 1 [Oryza sativa Japonica Group])	GO:0016021(cellular_component:integral component of membrane); GO:0016020(cellular_component:membrane); GO:0004142(molecular_function:diacylglycerol cholinephosphotransferase activity); GO:0006657(biological_process:CDP-choline pathway)				ENOG410YGAW(S:Function unknown)	ENOG410YGAW(-)	PF14378.3(PAP2_3:PAP2 superfamily); PF14360.3(PAP2_C:PAP2 superfamily C-terminal)	sp|Q9LVZ7|PDCT1_ARATH(Phosphatidylcholine:diacylglycerol cholinephosphotransferase 1 OS=Arabidopsis thaliana OX=3702 GN=ROD1 PE=1 SV=1)	4341482
Os07g0511400			2.93127	1.55152	4.31e-11	4.02e-08	yes	up	89	63	77	157	245	229	5.17	4.16	6.23	11.12	16.95	14.17	5.18667	14.08
Os11g0673200			0.153645	-2.70233	5.75e-12	6.34e-09	yes	down	155	117	175	10	25	32	2.01	1.86	3.18	0.16	0.41	0.49	2.35	0.353333	BAF28804.1(Os11g0673200 [Oryza sativa Japonica Group])	GO:0016787(molecular_function:hydrolase activity); GO:0046556(molecular_function:alpha-L-arabinofuranosidase activity); GO:0045493(biological_process:xylan catabolic process); GO:0009505(cellular_component:plant-type cell wall); GO:0004553(molecular_function:hydrolase activity, hydrolyzing O-glycosyl compounds); GO:0031222(biological_process:arabinan catabolic process); GO:0005975(biological_proc…				COG1472(S:Function unknown)	COG1472(Transmembrane protein 205)	PF01915.19(Glyco_hydro_3_C:Glycosyl hydrolase family 3 C-terminal domain); PF00933.18(Glyco_hydro_3:Glycosyl hydrolase family 3 N terminal domain); PF14310.3(Fn3-like:Fibronectin type III-like domain)	sp|Q94KD8|BXL2_ARATH(Probable beta-D-xylosidase 2 OS=Arabidopsis thaliana OX=3702 GN=BXL2 PE=2 SV=1)
Os08g0104600			2.45051	1.29308	0.000287412	0.0326146	yes	up	9869	12298	8474	30234	22016	13356	663.13	979.78	787.05	2505.17	1793.6	997.85	809.987	1765.54	XP_015650415.1(PREDICTED: ferredoxin-1, chloroplastic [Oryza sativa Japonica Group])	GO:0009536(cellular_component:plastid); GO:0051536(molecular_function:iron-sulfur cluster binding); GO:0051537(molecular_function:2 iron, 2 sulfur cluster binding); GO:0022900(biological_process:electron transport chain); GO:0005488(molecular_function:binding); GO:0009055(molecular_function:electron carrier activity); GO:0046872(molecular_function:metal ion binding); GO:0055114(biological_process…	K02639	petF	map00195(Photosynthesis)	COG0633(C:Energy production and conversion)	COG0633(Ferredoxin)	PF00111.24(Fer2:2Fe-2S iron-sulfur cluster binding domain)	sp|Q0J8M2|FER1_ORYSJ(Ferredoxin-1, chloroplastic OS=Oryza sativa subsp. japonica OX=39947 GN=ADI1 PE=1 SV=1)	4344439
Os06g0602400			2.34256	1.22809	5.64e-05	0.0103001	yes	up	67	47	32	77	103	138	1.26	1	0.8	1.79	2.35	2.8	1.02	2.31333	XP_015641985.1(PREDICTED: DEAD-box ATP-dependent RNA helicase 52A isoform X1 [Oryza sativa Japonica Group])	GO:0016787(molecular_function:hydrolase activity); GO:0004004(molecular_function:ATP-dependent RNA helicase activity); GO:0000166(molecular_function:nucleotide binding); GO:0005739(cellular_component:mitochondrion); GO:0004386(molecular_function:helicase activity); GO:0003723(molecular_function:RNA binding); GO:0003676(molecular_function:nucleic acid binding); GO:0010501(biological_process:RNA se…	K11594	DDX3X, bel		ENOG410XNTI(L:Replication, recombination and repair)	ENOG410XNTI(purine NTP-dependent helicase activity)	PF00270.26(DEAD:DEAD/DEAH box helicase); PF00271.28(Helicase_C:Helicase conserved C-terminal domain); PF04851.12(ResIII:Type III restriction enzyme, res subunit)	sp|Q0DB53|RH52A_ORYSJ(DEAD-box ATP-dependent RNA helicase 52A OS=Oryza sativa subsp. japonica OX=39947 GN=Os06g0602400 PE=2 SV=2)
Os06g0271400			20.5445	4.36068	2.59e-16	4.5e-13	yes	up	7	5	1	69	87	89	0.3	0.25	0.06	3.6	4.5	4.21	0.203333	4.10333	BAS97192.1(Os06g0271400, partial [Oryza sativa Japonica Group])					ENOG41108AX(S:Function unknown); COG5101(U:Intracellular trafficking, secretion, and vesicular transport)	ENOG41108AX(-); COG5101(exportin)	PF03004.11(Transposase_24:Plant transposase (Ptta/En/Spm family))
Os03g0119300			2.99134	1.58079	7.61e-06	0.00231076	yes	up	46	95	94	200	219	251	0.72	1.7	1.96	3.68	4.02	4.19	1.46	3.96333	XP_015632924.1(PREDICTED: subtilisin-like protease SBT1.2 [Oryza sativa Japonica Group])	GO:0005618(cellular_component:cell wall); GO:0006508(biological_process:proteolysis); GO:0008233(molecular_function:peptidase activity); GO:0016787(molecular_function:hydrolase activity); GO:0004252(molecular_function:serine-type endopeptidase activity)				COG1404(O:Posttranslational modification, protein turnover, chaperones)	COG1404(peptidase (S8 and S53, subtilisin, kexin, sedolisin)	PF00082.19(Peptidase_S8:Subtilase family); PF05922.13(Inhibitor_I9:Peptidase inhibitor I9); PF02225.19(PA:PA domain)	sp|O64495|SBT12_ARATH(Subtilisin-like protease SBT1.2 OS=Arabidopsis thaliana OX=3702 GN=SBT1.2 PE=2 SV=1)	4331422
Os01g0106400			2.1783	1.1232	0.000265624	0.0308632	yes	up	675	320	541	627	1456	1105	27.07	14.94	29.37	30.23	69.58	48.24	23.7933	49.35	XP_015621646.1(PREDICTED: isoflavone reductase homolog IRL [Oryza sativa Japonica Group])					ENOG410Y0DY(S:Function unknown); COG0702(G:Carbohydrate transport and metabolism); COG0702(M:Cell wall/membrane/envelope biogenesis)	ENOG410Y0DY(Isoflavone reductase); COG0702(epimerase dehydratase); COG0702(epimerase dehydratase)	PF05368.10(NmrA:NmrA-like family); PF13460.3(NAD_binding_10:NAD(P)H-binding); PF01073.16(3Beta_HSD:3-beta hydroxysteroid dehydrogenase/isomerase family); PF01370.18(Epimerase:NAD dependent epimerase/dehydratase family); PF16363.2(GDP_Man_Dehyd:GDP-mannose 4,6 dehydratase)	sp|P52580|IFRH_MAIZE(Isoflavone reductase homolog IRL OS=Zea mays OX=4577 GN=IRL PE=2 SV=1)	4326149
Os01g0967400			0.00200095	-8.9651	4.74e-13	5.49e-10	yes	down	135	104	65	0	0	0	4.14	3.35	2.63	0	0	0	3.37333	0	XP_015621827.1(PREDICTED: uncharacterized protein LOC9266912 [Oryza sativa Japonica Group])
Os07g0110000			0.269457	-1.89187	9.24e-24	2.81e-20	yes	down	1046	858	1015	176	256	318	22.81	22.08	30.56	5.36	7.07	8.51	25.15	6.98	BAF20642.1(Os07g0110000 [Oryza sativa Japonica Group])	GO:0016021(cellular_component:integral component of membrane); GO:0016020(cellular_component:membrane); GO:0005739(cellular_component:mitochondrion)
Os01g0967200			6.51727	2.70427	2.18e-11	2.2e-08	yes	up	16	30	34	177	142	167	0.7	1.52	2.01	9.29	7.38	7.93	1.41	8.2	XP_015618923.1(PREDICTED: rho GTPase-activating protein 1 [Oryza sativa Japonica Group])	GO:0007165(biological_process:signal transduction)				ENOG410XRR2(K:Transcription)	ENOG410XRR2(small nuclear ribonucleoprotein)	PF00620.24(RhoGAP:RhoGAP domain); PF00786.25(PBD:P21-Rho-binding domain)	sp|Q9FMR1|RGAP1_ARATH(Rho GTPase-activating protein 1 OS=Arabidopsis thaliana OX=3702 GN=ROPGAP1 PE=2 SV=1)	4324006
Os03g0680200			0.476466	-1.06955	0.000108955	0.0159389	yes	down	409	397	466	108	198	287	12.49	14.06	19.92	3.76	7.29	9.05	15.49	6.7	BAS85748.1(Os03g0680200 [Oryza sativa Japonica Group])	GO:0005515(molecular_function:protein binding)				COG0666(S:Function unknown)	COG0666(Ankyrin Repeat)	PF12796.4(Ank_2:Ankyrin repeats (3 copies)); PF13637.3(Ank_4:Ankyrin repeats (many copies)); PF00023.27(Ank:Ankyrin repeat); PF13857.3(Ank_5:Ankyrin repeats (many copies)); PF13606.3(Ank_3:Ankyrin repeat); PF07719.14(TPR_2:Tetratricopeptide repeat); PF00515.25(TPR_1:Tetratricopeptide repeat); PF13181.3(TPR_8:Tetratricopeptide repeat); PF13414.3(TPR_11:TPR repeat); PF13431.3(TPR_17:Tetratricopepti…	sp|Q02357|ANK1_MOUSE(Ankyrin-1 OS=Mus musculus OX=10090 GN=Ank1 PE=1 SV=2)
Os01g0963000			0.257902	-1.95511	1.79e-05	0.00431407	yes	down	165	277	133	64	32	34	6.13	11.96	6.67	2.85	1.41	1.37	8.25333	1.87667	XP_015620924.1(PREDICTED: cationic peroxidase SPC4 [Oryza sativa Japonica Group])	GO:0016491(molecular_function:oxidoreductase activity); GO:0009664(biological_process:plant-type cell wall organization); GO:0020037(molecular_function:heme binding); GO:0050896(biological_process:response to stimulus); GO:0009987(biological_process:cellular process); GO:0006979(biological_process:response to oxidative stress); GO:0098869(biological_process:cellular oxidant detoxification); GO:00…	K00430	E1.11.1.7	map00940(Phenylpropanoid biosynthesis)	ENOG410ZMT4(G:Carbohydrate transport and metabolism)	ENOG410ZMT4(peroxidase)	PF00141.20(peroxidase:Peroxidase)	sp|P84516|PER1_SORBI(Cationic peroxidase SPC4 OS=Sorghum bicolor OX=4558 GN=Sb03g046810 PE=1 SV=2)	4324556
