# Supplementary material for: Loss function of SL (sekiguchi lesion) in the rice cultivar Minghui 86 leads to enhanced resistance to (hemi)biotrophic pathogens
Source: BMC Plant Biol. 2020 Nov 4;20:507. doi: 10.1186/s12870-020-02724-6 (PMC7640399; doi:10.1186/s12870-020-02724-6)
Supplement: Supplementary file 9 — Additional file 9: Table S3. Quantification of serotonin, tryptamine, L-trytophan and L-glutamine by UHPLC-MS. [file 12870_2020_2724_MOESM9_ESM.xlsx]

## Sheet: Quantification Results
Elution time and gradient for UHPLC separation
	Time	phaseA (H2O)	phaseB (MeOH)	Flow
1	0.0 min	0.95	0.05	0.30 mL/min
2	1.0 min	0.95	0.05	0.30 mL/min
3	2.0 min	0.7	0.3	0.30 mL/min
4	9.0 min	0.48	0.52	0.30 mL/min
5	9.5 min	0.05	0.95	0.30 mL/min
6	11.5 min	0.05	0.95	0.30 mL/min
7	11.7 min	0.95	0.05	0.30 mL/min
8	15.0 min	0.95	0.05	0.30 mL/min
Quantification results of UHPLC-MS
Sample				5-Hydroxytryptamine Results						Tryptamine Results						L-Tryptophan Results						L-Glutamine Results
Data File	Type	Level	Dil.	RT	Final Conc.	Accuracy	Calc. Conc.	S/N	Area	RT	Final Conc.	Accuracy	Calc. Conc.	S/N	Area	RT	Final Conc.	Accuracy	Calc. Conc.	S/N	Area	RT	Final Conc.	Accuracy	Calc. Conc.	S/N	Area
Blank-01.d	Blank		1	2.74403	0		0	9.77283	0	4.65165	0		0	3.47407	0	4.49027	0		0	5.68564	0	0.924617	0		0	3.4397	0
Blank-02.d	Blank		1	2.71898	0		0	5.4192	0	4.54262	0		0	2.03706	0	4.57393	0		0	4.74443	0	1.06663	0		0	5.64181	0
Blank-03.d	Blank		1	2.76072	0		0	7.66646	0	4.64328	0		0	2.4718	0	4.58228	0		0	3.34193	0	0.966383	0		0	6.84534	0
Blank-04.d	Blank		1	2.73568	0		0	6.14138	0	4.52588	0		0	2.44363	0	4.59902	0		0	6.58847	0	0.799317	0		0	26.5001	0
Blank-05.d	Blank		1	2.79412	0		0	2.89602	0	4.58443	0		0	0.803581	0	4.60738	0		0	3.99455	0	0.899567	0		0	4.16432	0
Blank-06.d	Blank		1	2.86923	0		0	1.51544	0	4.57607	0		0	0.896612	0	4.59065	0		0	7.44807	0	0.74085	0		0	21.7225	0
Cal-14.d	Cal	L14	1	2.76072	1.43998	589.818	1.43998	9.35551	237.703	4.65165	0	0	0	14.8171	1062.44	4.54047	0.545838	44.715	0.545838	24.3815	193.793	0.84945	0	0	0	0.648196	15.8918
Cal-13.d	Cal	L13	1	2.74403	2.28248	467.453	2.28248	25.8497	483.952	4.65165	0.893432	182.975	0.893432	37.5484	2557.1	4.54047	4.88292	200.004	4.88292	51.6774	553.683	0.84945	0.302061	12.3724	0.302061	0.916319	35.7502
Cal-12.d	Cal	L12	1	2.74403	3.1535	322.918	3.1535	30.6085	687.869	4.65167	1.51954	155.601	1.51954	183.773	3221.33	4.54885	5.4622	111.866	5.4622	99.0844	568.956	0.83275	0	0	0	30.14	33.1617
Cal-11.d	Cal	L11	1	2.74403	2.87191	147.042	2.87191	8.92966	612.228	4.65165	2.05637	105.286	2.05637	116.03	3896.08	4.54047	9.2547	94.7682	9.2547	62.8631	856.79	0.84945	0	0	0	7.72696	27.6496
Cal-10.d	Cal	L10	1	2.76072	4.45499	114.048	4.45499	81.9	1000.54	4.65165	3.74197	95.7945	3.74197	225.559	5878.94	4.54047	17.6178	90.2031	17.6178	104.886	1454.82	0.832733	0	0	0	2.93832	19.5755
Cal-09.d	Cal	L09	1	2.75237	7.46704	95.5781	7.46704	76.5248	1851.77	4.65165	7.7409	99.0835	7.7409	465.732	11327	4.54883	35.5918	91.1149	35.5918	244.956	2917.34	0.8578	1.73379	4.43851	1.73379	7.45448	36.4974
Cal-08.d	Cal	L08	1	2.74403	14.5451	93.0883	14.5451	235.776	3823.59	4.65165	16.8533	107.861	16.8533	415.754	23617.4	4.54883	72.4896	92.7867	72.4896	364.944	5905.32	0.849433	73.2362	93.7424	73.2362	29.2089	143.985
Cal-07.d	Cal	L07	1	2.74403	27.376	87.6032	27.376	491.732	7428.66	4.65165	34.4035	110.091	34.4035	1192.75	47476.1	4.54883	143.454	91.8104	143.454	384.71	11693.2	0.8411	135.631	86.8038	135.631	74.7488	240.404
Cal-06.d	Cal	L06	1	2.73568	54.9735	87.9577	54.9735	652.85	15087.2	4.65165	69.2025	110.724	69.2025	2117.27	94250.6	4.54883	296.3	94.8159	296.3	3752.42	24012.6	0.84945	328.807	105.218	328.807	96.8779	533.388
Cal-05.d	Cal	L05	1	2.74403	111.746	89.3967	111.746	1901	31498.8	4.66002	134.009	107.207	134.009	11507	185223	4.54883	590.06	94.4097	590.06	8236.13	48706.9	0.849433	669.541	107.127	669.541	257.904	1072.66
Cal-04.d	Cal	L04	1	2.75238	227.949	91.1797	227.949	1833.35	64612	4.65165	259.702	103.881	259.702	10437.5	358761	4.54883	1216.18	97.2947	1216.18	18294.8	100527	0.84945	1281.01	102.481	1281.01	753.993	2025.65
Cal-03.d	Cal	L03	1	2.75238	463.61	92.7219	463.61	2793.82	133175	4.65165	469.81	93.9621	469.81	7094.11	655800	4.54883	2421.63	96.8653	2421.63	11563.6	202447	0.849433	2638.5	105.54	2638.5	649.96	4184.45
Cal-02.d	Cal	L02	1	2.75238	944.648	94.4648	944.648	43868.1	277740	4.65165	833.667	83.3667	833.667	20839.2	1.18926e+06	4.54883	4749.28	94.9855	4749.28	8333.72	405973	0.84945	5113.66	102.273	5113.66	755.26	8260.66
Cal-01.d	Cal	L01	1	2.75237	2138.41	106.92	2138.41	14626.7	569606	4.65165	1613.47	80.6736	1613.47	29046.8	2.08338e+06	4.54883	10436	104.36	10436	76982.6	807761	0.841083	9681.49	96.8149	9681.49	3163.1	14134.3
QC-01.d	QC	Q	1	2.85255	208.413	104.207	208.413	981.077	49974.8	4.68513	231.257	115.629	231.257	59.9036	270445	4.57393	1096.41	109.641	1096.41	6823.33	76697.3	0.849433	1141.71	114.171	1141.71	13.2796	1530.93
QC-02.d	QC	Q	1	2.80247	185.332	92.6661	185.332	995.918	50297.7	4.66838	219.549	109.775	219.549	3684.63	290755	4.5572	1023.44	102.344	1023.44	7179.22	81066	0.84945	1113.87	111.387	1113.87	17.8999	1691.86
QC-03.d	QC	Q	1	2.78577	173.425	86.7126	173.425	800.666	51271.3	4.66838	207.449	103.724	207.449	4569.51	299416	4.5572	952.581	95.2581	952.581	5249.05	82222.9	0.849433	1132.54	113.254	1132.54	743.147	1873.65
QC-04.d	QC	Q	1	2.79412	185.06	92.5298	185.06	1200.31	50747.4	4.66838	222.033	111.017	222.033	4272.75	297097	4.5572	1038.53	103.853	1038.53	3034.04	83117.1	0.849433	1170.78	117.078	1170.78	15.6119	1795.07
QC-05.d	QC	Q	1	2.77742	177.089	88.5445	177.089	1335.62	50659.1	4.66838	210.827	105.413	210.827	4206.12	294396	4.54883	999.611	99.9611	999.611	12999.6	83474.6	0.849433	1087.78	108.778	1087.78	13.873	1742.65
MH86-1	Sample		1	2.76907	1093.99		1093.99	30118.1	248755	4.66002	6.51277		6.51277	221.538	8285.71	4.54883	985.9		985.9	7322.45	65275.3	0.841083	3357.51		3357.51	729.027	4204.19
MH86-2	Sample		1	2.77743	5028.16		5028.16	27178.1	1.03661e+06	4.66002	21.0325		21.0325	2571.01	23506	4.5572	722.55		722.55	2942.3	46340.3	0.841083	2478.99		2478.99	1112.57	3012
MH86-3	Sample		1	2.77742	3347.09		3347.09	53305	702130	4.66002	17.5996		17.5996	1500.68	18580.9	4.5572	1240.68		1240.68	5193.12	74418.3	0.83275	3978.3		3978.3	399.427	4510.02
MH86-4	Sample		1	2.78577	3335.19		3335.19	62037.8	809254	4.66002	8.48477		8.48477	402.549	11156.6	4.5572	462.135		462.135	2127.63	28282.4	0.832733	2099.82		2099.82	401.163	2816.39
MH86-5	Sample		1	2.77742	1853.16		1853.16	4105.9	413551	4.66002	7.29129		7.29129	327.44	8971.88	4.5572	646.201		646.201	5989.49	42025.3	0.832733	3258.22		3258.22	1467.75	4004.12
sl-MH-1-1	Sample		1	2.80247	145.754		145.754	550.468	30304.1	4.64087	20603.5		20603.5	62870.2	2.08256e+07	4.5572	2470.52		2470.52	10780.6	149865	0.832733	14869		14869	900.757	16988.3
sl-MH-1-2	Sample		1	2.81082	261.174		261.174	792.383	57842.6	4.58443	79822.1		79822.1	516496	7.2532e+07	4.54047	2886.25		2886.25	4968.05	157384	0.841083	27297.8		27297.8	Infinity	28018.9
sl-MH-1-3	Sample		1	2.8108	109.337		109.337	226.054	24257.2	4.60118	50665.2		50665.2	56114.6	5.44602e+07	4.54883	2980.3		2980.3	31157	192237	0.841083	32720.7		32720.7	17631	39723.2
sl-MH-1-4	Sample		1	2.81082	682.197		682.197	1721.48	139830	4.63735	25228.1		25228.1	44007.4	2.50657e+07	4.5572	2647.41		2647.41	4838.92	157853	0.841083	9290.18		9290.18	3760.69	10443.4
sl-MH-1-5	Sample		1	2.81917	451.524		451.524	2023.2	97519.5	4.60953	44030.5		44030.5	34401.7	4.61144e+07	4.54883	3210.11		3210.11	6581.31	201739	0.841083	10830.2		10830.2	862.051	12829.1
Sample name	Weight (mg)	Volume (μL)	Final Concentration (nmol/L)
			5-Hydroxytryptamine	Tryptamine	L-Tryptophan	L-Glutamine
MH86-1	50	1000	1093.99	6.51277	985.9	3357.51
MH86-2	50	1000	5028.16	21.0325	722.55	2478.99
MH86-3	50	1000	3347.09	17.5996	1240.68	3978.3
MH86-4	50	1000	3335.19	8.48477	462.135	2099.82
MH86-5	50	1000	1853.16	7.29129	646.201	3258.22
sl-MH-1-1	50	1000	145.754	20603.5	2470.52	14869
sl-MH-1-2	50	1000	261.174	79822.1	2886.25	27297.8
sl-MH-1-3	50	1000	109.337	50665.2	2980.3	32720.7
sl-MH-1-4	50	1000	682.197	25228.1	2647.41	9290.18
sl-MH-1-5	50	1000	451.524	44030.5	3210.11	10830.2
Sample name	Weight (mg)	Volume (μL)	Metabolite Concentration (nmol/g)
			5-Hydroxytryptamine	Tryptamine	L-Tryptophan	L-Glutamine
MH86-1	50	1000	21.8798	0.130255	19.718	67.1501
MH86-2	50	1000	100.563	0.420651	14.451	49.5798
MH86-3	50	1000	66.9419	0.351992	24.8137	79.5661
MH86-4	50	1000	66.7038	0.169695	9.24269	41.9963
MH86-5	50	1000	37.0631	0.145826	12.924	65.1643
sl-MH-1-1	50	1000	2.91509	412.069	49.4104	297.38
sl-MH-1-2	50	1000	5.22348	1596.44	57.7249	545.956
sl-MH-1-3	50	1000	2.18675	1013.3	59.606	654.414
sl-MH-1-4	50	1000	13.6439	504.562	52.9482	185.804
sl-MH-1-5	50	1000	9.03049	880.61	64.2022	216.605

## Sheet: ValueList_Helper
Sample
Blank
Cal
QC
CC
DoubleBlank
MatrixSpike
MatrixSpikeDup
MatrixBlank
TuneCheck
ResponseCheck
