# Supplementary material for: Loss function of SL (sekiguchi lesion) in the rice cultivar Minghui 86 leads to enhanced resistance to (hemi)biotrophic pathogens
Source: BMC Plant Biol. 2020 Nov 4;20:507. doi: 10.1186/s12870-020-02724-6 (PMC7640399; doi:10.1186/s12870-020-02724-6)
Supplement: Supplementary file 10 — Additional file 10: Table S4. Sequences of the qRT-PCR primers in this study. [file 12870_2020_2724_MOESM10_ESM.xlsx]

## Sheet: Sheet1
Primer name	Sequence
KS4-F	tcgcattgcgtgtgcaa
KS4-R	ttggaacttccgacatcgaaa
SL-F	gaggacttcgtcgacgtcct
SL-R	atgatggcgcgcatgtagtg
Os01g0963000-F	acgacaccaccgtcaacga
Os01g0963000-R	ccttgttagcaccctacagca
Os03g0290300-F	cagcgaccactatgttagtga
Os03g0290300-R	ccaggaggctggtcagatgt
Os08g0104600-F	ggacgacctcatctaatcaa
Os08g0104600-R	catagcatagggacgacgaca
UBQ-F	gaggcccaagaagaagatc
UBQ-R	acgattgatttaaccagtccatga
